# Supplementary material for: MicroRNA-Mediated Responses to Chromium Stress Provide Insight Into Tolerance Characteristics of Miscanthus sinensis
Source: Front Plant Sci. 2021 Jun 23;12:666117. doi: 10.3389/fpls.2021.666117 (PMC8261058; doi:10.3389/fpls.2021.666117)
Supplement: Supplementary file 1 [file Table_1.XLSX]

## Sheet: Sheet1
Table S1 Summary of miRNA sequencing results
Sample	Reads	Bases	Error rate	Q20	Q30	GC content
ML0_1	20846727	1.042G	0.0001	0.9976	0.9932	0.5053
ML0_2	15460162	0.773G	0.0001	0.9979	0.994	0.5201
ML0_3	19812932	0.991G	0.0001	0.9977	0.9933	0.5094
ML12_1	20309080	1.015G	0.0001	0.9968	0.9908	0.5132
ML12_2	16631346	0.832G	0	0.9982	0.9947	0.5192
ML12_3	12890194	0.645G	0	0.9989	0.9968	0.5126
ML24_1	13255030	0.663G	0	0.9988	0.9965	0.5217
ML24_2	13988110	0.699G	0.0001	0.9978	0.9934	0.5245
ML24_3	18514660	0.926G	0.0001	0.9955	0.9874	0.529
ML72_1	11272499	0.564G	0	0.9991	0.9973	0.5231
ML72_2	10305728	0.515G	0	0.9989	0.9967	0.5144
ML72_3	14228629	0.711G	0	0.9978	0.9937	0.5132
MR0_1	18006370	0.900G	0	0.9986	0.9958	0.5174
MR0_2	17172952	0.859G	0	0.9979	0.9939	0.5201
MR0_3	18921997	0.946G	0.0001	0.9975	0.9926	0.5173
MR12_1	12038915	0.602G	0	0.9985	0.9955	0.5335
MR12_2	12333129	0.617G	0	0.9982	0.9954	0.5323
MR12_3	15029432	0.751G	0	0.9987	0.9961	0.5278
MR24_1	14577006	0.729G	0.0001	0.9974	0.9927	0.5337
MR24_2	17413204	0.871G	0.0001	0.9973	0.9928	0.5268
MR24_3	14372004	0.719G	0.0001	0.9977	0.9937	0.5285
MR72_1	13367427	0.668G	0	0.9988	0.9966	0.5312
MR72_2	13046776	0.652G	0	0.999	0.9971	0.532
MR72_3	13991470	0.700G	0	0.9985	0.9956	0.5295
Note: (1) Reads：Count the original sequence data, and count the number of sequencing sequences in each sequencing files in four action units. (2) Bases：The number of sequences multiplied by the length of the sequence is converted to G. (3) Error rate：Refers to the sequencing error rate, calculated by the formula. (4) Q20：The percentage of bases with a Phred value greater than 20. (5) Q30：The perc…
