# Supplementary material for: MicroRNA-Mediated Responses to Chromium Stress Provide Insight Into Tolerance Characteristics of Miscanthus sinensis
Source: Front Plant Sci. 2021 Jun 23;12:666117. doi: 10.3389/fpls.2021.666117 (PMC8261058; doi:10.3389/fpls.2021.666117)
Supplement: Supplementary file 2 [file Table_2.XLSX]

## Sheet: 104
Table S2 Identidication of conserved miRNAs in all samples
Types	Mapped mature	Mapped hairpin	Mapped uniq sRNA	Mapped total sRNA
Total	104	102	13167	3237297
ML0_1	81	85	842	443412
ML0_2	67	75	494	95547
ML0_3	76	83	789	321431
ML12_1	74	82	661	260377
ML12_2	77	84	594	217069
ML12_3	72	76	577	127920
ML24_1	69	76	565	166985
ML24_2	67	76	530	120156
ML24_3	73	83	634	326854
ML72_1	72	78	454	108860
ML72_2	61	68	413	64223
ML72_3	69	73	524	140073
MR0_1	71	80	651	125875
MR0_2	79	85	753	165301
MR0_3	81	85	704	120873
MR12_1	75	81	570	88244
MR12_2	53	66	387	34580
MR12_3	62	70	470	43579
MR24_1	65	71	562	94918
MR24_2	70	78	499	63720
MR24_3	68	77	468	45460
MR72_1	50	59	306	14000
MR72_2	53	65	348	26268
MR72_3	54	65	372	21572
