# Supplementary material for: MicroRNA-Mediated Responses to Chromium Stress Provide Insight Into Tolerance Characteristics of Miscanthus sinensis
Source: Front Plant Sci. 2021 Jun 23;12:666117. doi: 10.3389/fpls.2021.666117 (PMC8261058; doi:10.3389/fpls.2021.666117)
Supplement: Supplementary file 3 [file Table_3.XLSX]

## Sheet: 104
表1 各样本中的保守miRNA识别结果
Table 1 Detection of conserved miRNAs in all samples
Types	Mapped mature	Mapped hairpin	Mapped uniq sRNA	Mapped total sRNA
Total	104	102	13167	3237297
ML0_1	81	85	842	443412
ML0_2	67	75	494	95547
ML0_3	76	83	789	321431
ML12_1	74	82	661	260377
ML12_2	77	84	594	217069
ML12_3	72	76	577	127920
ML24_1	69	76	565	166985
ML24_2	67	76	530	120156
ML24_3	73	83	634	326854
ML72_1	72	78	454	108860
ML72_2	61	68	413	64223
ML72_3	69	73	524	140073
MR0_1	71	80	651	125875
MR0_2	79	85	753	165301
MR0_3	81	85	704	120873
MR12_1	75	81	570	88244
MR12_2	53	66	387	34580
MR12_3	62	70	470	43579
MR24_1	65	71	562	94918
MR24_2	70	78	499	63720
MR24_3	68	77	468	45460
MR72_1	50	59	306	14000
MR72_2	53	65	348	26268
MR72_3	54	65	372	21572

## Sheet: 158
Table S3 Predicted novel miRNAs and comparisons of that with sRNA samples in all samples
Types	Mapped mature	Mapped star	Mapped hairpin	Mapped uniq sRNA	Mapped total sRNA
Total	158	100	164	28294	7707163
ML0_1	142	55	149	1974	596109
ML0_2	126	46	134	1249	1594842
ML0_3	134	56	144	1987	1195528
ML12_1	135	56	143	1626	500001
ML12_2	126	52	136	1277	821260
ML12_3	121	48	132	1276	617276
ML24_1	132	54	141	1265	405573
ML24_2	126	48	132	1026	393401
ML24_3	128	53	135	1281	312356
ML72_1	114	43	124	919	182364
ML72_2	106	48	117	821	145267
ML72_3	127	43	136	1072	157321
MR0_1	142	52	148	1567	134821
MR0_2	141	50	149	1681	165990
MR0_3	137	51	146	1544	91214
MR12_1	121	47	136	1022	81775
MR12_2	106	41	112	633	53922
MR12_3	108	46	119	857	68721
MR24_1	117	43	126	1181	42184
MR24_2	111	44	119	900	36154
MR24_3	111	43	123	965	38504
MR72_1	91	32	99	681	17340
MR72_2	93	39	104	677	25656
MR72_3	95	36	111	813	29584
