# Supplementary material for: MicroRNA-Mediated Responses to Chromium Stress Provide Insight Into Tolerance Characteristics of Miscanthus sinensis
Source: Front Plant Sci. 2021 Jun 23;12:666117. doi: 10.3389/fpls.2021.666117 (PMC8261058; doi:10.3389/fpls.2021.666117)
Supplement: Supplementary file 4 [file Table_4.XLSX]

## Sheet: Profile0
Gene_ID	MiRNA_ID	Gene Length	NR GI	NR ID	NR Score	NR Evalue	NR Description	NT GI	NT ID	NT Score	NT Evalue	NT Description	KO ID	KO Name	KO Description	Http Link	Swissprot ID	Swissprot Score	Swissprot Evalue	Swissprot Description	PFAM ID	PFAM description	Gene Ontology Biological Pathway	BP Description	Gene Ontology Molecular Function	MF Description	Gene Ontology Cellular Component	CC Description	KOG ID	KOG Description
Cluster-103071.0	novel_15	1766	1004410	XP_002449368.1	1632	6e-179	multiple organellar RNA editing factor 1, mitochondrial [Sorghum bicolor]	XM_002449323.1	XM_002449323	935	0	Sorghum bicolor hypothetical protein, mRNA	--	--	--	--	O49429	486	2.1e-47	Multiple organellar RNA editing factor 1, mitochondrial OS=Arabidopsis thaliana GN=MORF1 PE=1 SV=1	PF09266	Viral DNA topoisomerase I, N-terminal	GO:0006265	DNA topological change	GO:0003677//GO:0003916	DNA binding//DNA topoisomerase activity	--	--	--	--
Cluster-103216.0	novel_47	3399	8367556	OQU86244.1	520	1e-49	hypothetical protein SORBI_3003G054950 [Sorghum bicolor]	AM403007.1	AM403007	125	6.58009e-56	Saccharum hybrid cultivar BAC clone 265O22, cultivar R570	--	--	--	--	--	--	--	--	PF04999	Cell division protein FtsL	GO:0051301//GO:0007049	cell division//cell cycle	--	--	GO:0016021	integral component of membrane	--	--
Cluster-106753.0	sbi-miR164a	2127	2375206	AGT16416.1	2581	6.6e-289	hypothetical protein SHCRBa_162_H04_F_260 [Saccharum hybrid cultivar R570]	NM_001175983.1	BT066917	1487	0	Zea mays uncharacterized LOC100383325 (cl7520_2(474)), mRNA >gb|BT066917.1| Zea mays full-length cDNA clone ZM_BFb0101L13 mRNA, complete cds	--	--	--	--	Q9ZVM9	1016	8.8e-109	Probable serine/threonine-protein kinase At1g54610 OS=Arabidopsis thaliana GN=At1g54610 PE=1 SV=1	PF00906//PF01213//PF00069//PF10152//PF07714	Hepatitis core antigen//Adenylate cyclase associated (CAP) N terminal//Protein kinase domain//Predicted coiled-coil domain-containing protein (DUF2360)//Protein tyrosine kinase	GO:0009405//GO:0007010//GO:0006468	pathogenesis//cytoskeleton organization//protein phosphorylation	GO:0004672//GO:0005524//GO:0003779//GO:0005198	protein kinase activity//ATP binding//actin binding//structural molecule activity	GO:0071203	WASH complex	--	--
Cluster-109030.0	novel_118	1608	1005136	XP_002446557.1	2121	1.1e-235	serine carboxypeptidase-like 7 [Sorghum bicolor]	XM_002446512.1	XM_002446512	1163	0	Sorghum bicolor hypothetical protein, mRNA	K16296	SCPL-I	serine carboxypeptidase-like clade I	http://www.genome.jp/dbget-bin/www_bget?ko:K16296	Q9SQX6	1078	4.3e-116	Serine carboxypeptidase-like 7 OS=Arabidopsis thaliana GN=SCPL7 PE=2 SV=1	PF00450	Serine carboxypeptidase	GO:0006508	proteolysis	GO:0004185	serine-type carboxypeptidase activity	--	--	--	--
Cluster-109189.1	novel_32	6286	8739862	XP_021315305.1	1691	3.1e-185	uncharacterized protein LOC110434864 [Sorghum bicolor]	XM_002440912.1	XM_002440912	98	1.24853e-40	Sorghum bicolor hypothetical protein, mRNA	--	--	--	--	P04323	735	9.9e-76	Retrovirus-related Pol polyprotein from transposon 17.6 OS=Drosophila melanogaster GN=pol PE=3 SV=1	PF00665//PF13683//PF09668	Integrase core domain//Integrase core domain//Aspartyl protease	GO:0015074//GO:0006508	DNA integration//proteolysis	GO:0004190	aspartic-type endopeptidase activity	--	--	--	--
Cluster-47690.1	novel_31，novel_52	1043	1003406	XP_002453158.1	412	1e-37	uncharacterized protein LOC8085191 [Sorghum bicolor]	XM_002453113.1	XM_002453113	392	0	Sorghum bicolor hypothetical protein, mRNA	--	--	--	--	--	--	--	--	--	--	--	--	--	--	--	--	--	--
Cluster-55016.1	novel_15，novel_22	2522	8118630	XP_020201336.1	2032	3.6e-225	probable disease resistance protein RXW24L [Aegilops tauschii subsp. tauschii]	--	--	--	--	--	--	--	--	--	Q9LQ54	275	8.7e-23	Probable disease resistance protein At1g59620 OS=Arabidopsis thaliana GN=At1g59620 PE=2 SV=3	PF00931//PF13855	NB-ARC domain//Leucine rich repeat	--	--	GO:0043531//GO:0005515	ADP binding//protein binding	--	--	--	--
Cluster-84433.0	novel_75	639	1007649	XP_002442798.1	208	2.9e-14	stress-response A..B barrel domain-containing protein At5g22580 [Sorghum bicolor]	AY596570.1	AY596570	169	4.11208e-81	Saccharum officinarum clone SCEPLR1051E09, complete sequence	--	--	--	--	--	--	--	--	--	--	--	--	--	--	--	--	--	--
Cluster-85835.1	novel_160	2741	8735106	XP_002457270.2	1613	1.5e-176	probable LRR receptor-like serine..threonine-protein kinase At4g26540 [Sorghum bicolor]	XM_002457225.1	XM_002457225	1970	0	Sorghum bicolor hypothetical protein, mRNA	--	--	--	--	C0LGR3	838	4.9e-88	Probable LRR receptor-like serine/threonine-protein kinase At4g26540 OS=Arabidopsis thaliana GN=At4g26540 PE=2 SV=1	PF00069//PF13855//PF08926//PF07714//PF00560	Protein kinase domain//Leucine rich repeat//Domain of unknown function (DUF1908)//Protein tyrosine kinase//Leucine Rich Repeat	GO:0016310//GO:0006468//GO:0009069	phosphorylation//protein phosphorylation//serine family amino acid metabolic process	GO:0005524//GO:0005515//GO:0004672//GO:0000287//GO:0004674	ATP binding//protein binding//protein kinase activity//magnesium ion binding//protein serine/threonine kinase activity	--	--	--	--
Cluster-86748.11602	novel_11	3216	8739037	XP_021314547.1	2478	8.7e-277	cell division cycle 20.2, cofactor of APC complex-like [Sorghum bicolor]	XM_004953477.1	XM_004953477	1212	0	PREDICTED: Setaria italica cell division cycle 20.2, cofactor of APC complex-like (LOC101757342), mRNA	K03363	CDC20	cell division cycle 20, cofactor of APC complex	http://www.genome.jp/dbget-bin/www_bget?ko:K03363	Q9SZA4	1694	3.2e-187	Cell division cycle 20.1, cofactor of APC complex OS=Arabidopsis thaliana GN=CDC20-1 PE=1 SV=1	PF00930//PF00400	Dipeptidyl peptidase IV (DPP IV) N-terminal region//WD domain, G-beta repeat	GO:0006508	proteolysis	GO:0005515	protein binding	--	--	KOG0305	Anaphase promoting complex, Cdc20, Cdh1, and Ama1 subunits
Cluster-86748.11672	novel_27，novel_122	3102	8027884	AQL04231.1	266	2.6e-20	hypothetical protein ZEAMMB73_Zm00001d046411 [Zea mays]	HG531798.1	HG531798	255	3.24695e-128	Saccharum hybrid cultivar R570_BAC clone Sh206M17	--	--	--	--	--	--	--	--	--	--	--	--	--	--	--	--	--	--
Cluster-86748.11781	sbi-miR156a	2442	5998374	KXG25534.1	1389	1.3e-150	hypothetical protein SORBI_3007G193500 [Sorghum bicolor]	XM_002445770.1	XM_002445770	1160	0	Sorghum bicolor hypothetical protein, mRNA	--	--	--	--	Q6YZE8	985	4e-105	Squamosa promoter-binding-like protein 16 OS=Oryza sativa subsp. japonica GN=SPL16 PE=2 SV=1	PF01088//PF03110	Ubiquitin carboxyl-terminal hydrolase, family 1//SBP domain	GO:0016579//GO:0006508//GO:0006511	protein deubiquitination//proteolysis//ubiquitin-dependent protein catabolic process	GO:0003677//GO:0004843	DNA binding//ubiquitin-specific protease activity	GO:0005622//GO:0005634	intracellular//nucleus	--	--
Cluster-86748.1213	novel_3	2362	997449	XP_002466551.1	3214	0	ATP-dependent DNA helicase DDM1 [Sorghum bicolor]	XM_002466506.1	XM_002466506	2162	0	Sorghum bicolor hypothetical protein, mRNA	K19001	HELLS, DDM1	ATP-dependent DNA helicase	http://www.genome.jp/dbget-bin/www_bget?ko:K19001	Q9XFH4	1952	2.8e-217	ATP-dependent DNA helicase DDM1 OS=Arabidopsis thaliana GN=DDM1 PE=1 SV=1	PF04851//PF00176	Type III restriction enzyme, res subunit//SNF2 family N-terminal domain	--	--	GO:0005524//GO:0003677//GO:0016787	ATP binding//DNA binding//hydrolase activity	--	--	KOG0385	Chromatin remodeling complex WSTF-ISWI, small subunit
Cluster-86748.12271	novel_44	3903	8358783	OQU77943.1	4684	0	hypothetical protein SORBI_3009G126700 [Sorghum bicolor]	XM_002439702.1	XM_002439702	3068	0	Sorghum bicolor hypothetical protein, mRNA	K10875	RAD54L, RAD54	DNA repair and recombination protein RAD54 and RAD54-like protein	http://www.genome.jp/dbget-bin/www_bget?ko:K10875	F4I8S3	1555	5.1e-171	SNF2 domain-containing protein CLASSY 3 OS=Arabidopsis thaliana GN=CLSY3 PE=1 SV=1	PF04851//PF00176//PF00240	Type III restriction enzyme, res subunit//SNF2 family N-terminal domain//Ubiquitin family	--	--	GO:0005515//GO:0005524//GO:0003677//GO:0016787	protein binding//ATP binding//DNA binding//hydrolase activity	--	--	KOG0390	DNA repair protein, SNF2 family
Cluster-86748.12942	novel_118	1194	982825	EER90712.1	1054	4.3e-112	hypothetical protein SORBI_3001G051300 [Sorghum bicolor]	XM_002463669.1	XM_002463669	932	0	Sorghum bicolor hypothetical protein, mRNA	--	--	--	--	Q0JXE7	410	9.1e-39	Transcription factor BPE OS=Arabidopsis thaliana GN=BPE PE=2 SV=1	PF00010//PF00982	Helix-loop-helix DNA-binding domain//Glycosyltransferase family 20	GO:0005992	trehalose biosynthetic process	GO:0046983//GO:0003824	protein dimerization activity//catalytic activity	--	--	--	--
Cluster-86748.15039	sbi-miR396d	4965	8739259	XP_002451524.2	6803	0	nuclear pore complex protein NUP160 [Sorghum bicolor]	XM_004951859.1	XM_004951859	3154	0	PREDICTED: Setaria italica nuclear pore complex protein NUP160 (LOC101783803), mRNA	K14303	NUP160, NUP120	nuclear pore complex protein Nup160	http://www.genome.jp/dbget-bin/www_bget?ko:K14303	Q9C811	2687	3.5e-302	Nuclear pore complex protein NUP160 OS=Arabidopsis thaliana GN=NUP160 PE=1 SV=2	PF00637//PF09905//PF02145	Region in Clathrin and VPS//Uncharacterized conserved protein (DUF2132)//Rap/ran-GAP	GO:0016192//GO:0051056//GO:0006886	vesicle-mediated transport//regulation of small GTPase mediated signal transduction//intracellular protein transport	GO:0005096//GO:0003677	GTPase activator activity//DNA binding	--	--	--	--
Cluster-86748.17065	sbi-miR399a	1980	8733500	XP_021309362.1	2195	3.5e-244	uncharacterized protein LOC110432818 isoform X1 [Sorghum bicolor]	XM_008653513.1	XM_008653513	1200	0	PREDICTED: Zea mays hypothetical protein (LOC100383499), transcript variant X2, mRNA	--	--	--	--	--	--	--	--	PF10590	Pyridoxine 5'-phosphate oxidase C-terminal dimerisation region	GO:0055114	oxidation-reduction process	GO:0016638	oxidoreductase activity, acting on the CH-NH2 group of donors	--	--	--	--
Cluster-86748.17546	sbi-miR164b	788	6004031	KXG32995.1	214	7.2e-15	hypothetical protein SORBI_3003G237600 [Sorghum bicolor]	XR_557800.1	XR_557800	212	6.39896e-105	PREDICTED: Zea mays uncharacterized LOC103636122 (LOC103636122), ncRNA	--	--	--	--	--	--	--	--	PF02402	Lysis protein	GO:0019835//GO:0009405	cytolysis//pathogenesis	--	--	GO:0019867	outer membrane	--	--
Cluster-86748.17955	novel_15	2438	6003222	KXG31764.1	1663	2.1e-182	hypothetical protein SORBI_3003G052700 [Sorghum bicolor]	XM_002455068.1	XM_002455068	804	0	Sorghum bicolor hypothetical protein, mRNA	K16903	TAA1	L-tryptophan---pyruvate aminotransferase	http://www.genome.jp/dbget-bin/www_bget?ko:K16903	Q94A02	867	1.9e-91	Tryptophan aminotransferase-related protein 2 OS=Arabidopsis thaliana GN=TAR2 PE=2 SV=1	PF00155//PF04864//PF06446	Aminotransferase class I and II//Allinase//Hepcidin	GO:0006879//GO:0009058	cellular iron ion homeostasis//biosynthetic process	GO:0016846//GO:0030170	carbon-sulfur lyase activity//pyridoxal phosphate binding	GO:0005576	extracellular region	--	--
Cluster-86748.18225	novel_43	1350	1005702	XP_002447764.1	664	8.1e-67	uncharacterized protein LOC8072071 [Sorghum bicolor]	XM_002447719.1	XM_002447719	738	0	Sorghum bicolor hypothetical protein, mRNA	--	--	--	--	--	--	--	--	PF00695//PF00536//PF07647	Major surface antigen from hepadnavirus//SAM domain (Sterile alpha motif)//SAM domain (Sterile alpha motif)	GO:0016032	viral process	GO:0005515	protein binding	--	--	--	--
Cluster-86748.19593	novel_27	493	7096026	OEL16704.1	228	1.1e-16	hypothetical protein BAE44_0022276 [Dichanthelium oligosanthes]	EU941316.1	EU941316	111	5.4468e-49	Zea mays clone 1445030 mRNA sequence	--	--	--	--	Q9FG21	148	9.1e-09	Putative RING-H2 finger protein ATL71 OS=Arabidopsis thaliana GN=ATL71 PE=3 SV=1	--	--	--	--	--	--	--	--	--	--
Cluster-86748.19872	sbi-miR399a	1809	8744348	XP_021319421.1	605	7.5e-60	putative disease resistance protein RGA1 [Sorghum bicolor]	--	--	--	--	--	--	--	--	--	--	--	--	--	PF08053	Tryptophanase operon leader peptide	GO:0031556//GO:0031554	transcriptional attenuation by ribosome//regulation of DNA-templated transcription, termination	--	--	--	--	--	--
Cluster-86748.20097	novel_31，novel_52，novel_181	3023	999135	XP_002460716.1	1571	1.2e-171	nucleobase-ascorbate transporter 11 [Sorghum bicolor]	XM_002460671.1	XM_002460671	1125	0	Sorghum bicolor hypothetical protein, mRNA	--	--	--	--	Q6SZ87	1029	3.9e-110	Nucleobase-ascorbate transporter 11 OS=Arabidopsis thaliana GN=NAT11 PE=2 SV=1	PF05529//PF01213//PF07664//PF05502//PF00335//PF00860//PF06754//PF09197	B-cell receptor-associated protein 31-like//Adenylate cyclase associated (CAP) N terminal//Ferrous iron transport protein B C terminus//Dynactin p62 family//Tetraspanin family//Permease family//Phosphonate metabolism protein PhnG//Rap1, DNA-binding	GO:0007010//GO:0019634//GO:0006886//GO:0055085//GO:0015716//GO:0015684//GO:0006810	cytoskeleton organization//organic phosphonate metabolic process//intracellular protein transport//transmembrane transport//organic phosphonate transport//ferrous iron transport//transport	GO:0015093//GO:0003677//GO:0003779//GO:0005215	ferrous iron transmembrane transporter activity//DNA binding//actin binding//transporter activity	GO:0016021//GO:0005783//GO:0016020//GO:0005869	integral component of membrane//endoplasmic reticulum//membrane//dynactin complex	--	--
Cluster-86748.21041	novel_44	1132	7927289	ONM05539.1	192	3.7e-12	Alpha-galactosidase 2 [Zea mays]	NM_001148909.1	BT043359	107	2.17766e-46	Zea mays uncharacterized LOC100274554 (LOC100274554), mRNA >gb|BT043359.1| Zea mays full-length cDNA clone ZM_BFc0169O05 mRNA, complete cds	K07407	E3.2.1.22B, galA, rafA	alpha-galactosidase	http://www.genome.jp/dbget-bin/www_bget?ko:K07407	Q9FXT4	172	3.4e-11	Alpha-galactosidase OS=Oryza sativa subsp. japonica GN=Os10g0493600 PE=1 SV=1	PF06305	Protein of unknown function (DUF1049)	--	--	--	--	GO:0005887	integral component of plasma membrane	--	--
Cluster-86748.21096	novel_181	603	--	--	--	--	--	XM_002464138.1	XM_002464138	346	1.56193e-179	Sorghum bicolor hypothetical protein, mRNA	--	--	--	--	B8B7E7	125	5.1e-06	Patatin-like protein 3 OS=Oryza sativa subsp. indica GN=PLP3 PE=3 SV=1	--	--	--	--	--	--	--	--	--	--
Cluster-86748.25002	novel_130	1940	--	--	--	--	--	KF184868.1	KF184868	208	2.7045e-102	Saccharum hybrid cultivar R570 clone BAC 022B01 complete sequence	--	--	--	--	Q9ZUN5	184	2.4e-12	Tetraspanin-2 OS=Arabidopsis thaliana GN=TET2 PE=2 SV=1	PF06357	Omega-atracotoxin	GO:0006952//GO:0006810//GO:0009405	defense response//transport//pathogenesis	GO:0019855	calcium channel inhibitor activity	GO:0005576	extracellular region	--	--
Cluster-86748.26051	sbi-miR396d，sbi-miR396e	1998	6049660	XP_015624678.1	145	1.8e-06	PREDICTED: uncharacterized protein LOC4328727 isoform X2 [Oryza sativa Japonica Group]	--	--	--	--	--	--	--	--	--	--	--	--	--	PF07180	Protein of unknown function (DUF1401)	GO:0006351	transcription, DNA-templated	--	--	--	--	--	--
Cluster-86748.26078	sbi-miR156a	1834	1001587	XP_002457181.1	1720	3.9e-189	cytochrome P450 90D2 [Sorghum bicolor]	XM_002457136.1	XM_002457136	886	0	Sorghum bicolor hypothetical protein, mRNA	K09589	CYP90D2, D2	steroid 3-oxidase	http://www.genome.jp/dbget-bin/www_bget?ko:K09589	Q94IW5	1456	7.2e-160	Cytochrome P450 90D2 OS=Oryza sativa subsp. japonica GN=CYP90D2 PE=1 SV=1	PF00067	Cytochrome P450	GO:0055114	oxidation-reduction process	GO:0020037//GO:0016705//GO:0005506	heme binding//oxidoreductase activity, acting on paired donors, with incorporation or reduction of molecular oxygen//iron ion binding	--	--	--	--
Cluster-86748.26176	novel_22	3243	--	--	--	--	--	--	--	--	--	--	--	--	--	--	--	--	--	--	PF07525//PF09477	SOCS box//Bacterial type II secretion system chaperone protein (type_III_yscG)	GO:0035556//GO:0009405	intracellular signal transduction//pathogenesis	--	--	--	--	--	--
Cluster-86748.2734	novel_31，novel_52，novel_181	1842	8371627	OQU90075.1	920	2.3e-96	hypothetical protein SORBI_3002G335900 [Sorghum bicolor]	XM_002462962.1	XM_002462962	659	0	Sorghum bicolor hypothetical protein, mRNA	K18812	CYCD6	cyclin D6, plant	http://www.genome.jp/dbget-bin/www_bget?ko:K18812	Q69S43	685	1.8e-70	Cyclin-D6-1 OS=Oryza sativa subsp. japonica GN=CYCD6-1 PE=2 SV=1	PF05719//PF02984	Golgi phosphoprotein 3 (GPP34)//Cyclin, C-terminal domain	GO:0048193	Golgi vesicle transport	GO:0070273	phosphatidylinositol-4-phosphate binding	GO:0005634	nucleus	--	--
Cluster-86748.28788	sbi-miR396d	933	8248275	XP_020408115.1	542	7.8e-53	60S ribosomal protein L32-1 [Zea mays]	XM_002445791.1	XM_002445791	389	0	Sorghum bicolor hypothetical protein, mRNA	K02912	RP-L32e, RPL32	large subunit ribosomal protein L32e	http://www.genome.jp/dbget-bin/www_bget?ko:K02912	P49211	492	2.2e-48	60S ribosomal protein L32-1 OS=Arabidopsis thaliana GN=RPL32A PE=2 SV=2	PF07167//PF01655	Poly-beta-hydroxybutyrate polymerase (PhaC) N-terminus//Ribosomal protein L32	GO:0042619//GO:0006412//GO:0042254	poly-hydroxybutyrate biosynthetic process//translation//ribosome biogenesis	GO:0003735	structural constituent of ribosome	GO:0005840//GO:0005622	ribosome//intracellular	KOG0878	60S ribosomal protein L32
Cluster-86748.28895	novel_15	3484	8728738	XP_021312616.1	2325	5.2e-259	PHD finger protein MALE MEIOCYTE DEATH 1 isoform X1 [Sorghum bicolor]	XM_002463946.1	XM_002463946	1318	0	Sorghum bicolor hypothetical protein, mRNA	--	--	--	--	Q7X6Y7	757	1.5e-78	PHD finger protein MALE MEIOCYTE DEATH 1 OS=Arabidopsis thaliana GN=MMD1 PE=2 SV=1	PF01213//PF00628//PF15761	Adenylate cyclase associated (CAP) N terminal//PHD-finger//Immortalisation up-regulated protein	GO:0007010	cytoskeleton organization	GO:0003779//GO:0005515	actin binding//protein binding	GO:0005634	nucleus	--	--
Cluster-86748.29356	novel_3	2163	5995051	KXG20238.1	969	5.6e-102	hypothetical protein SORBI_3010G174400 [Sorghum bicolor]	XM_002437147.1	XM_002437147	564	0	Sorghum bicolor hypothetical protein, mRNA	--	--	--	--	Q5C9L6	623	3.3e-63	(S)-coclaurine N-methyltransferase OS=Thalictrum flavum subsp. glaucum PE=1 SV=1	PF00891//PF02527//PF01189//PF08241//PF15339//PF01728//PF02390//PF05401//PF01209//PF05958//PF05175//PF01135	O-methyltransferase//rRNA small subunit methyltransferase G//16S rRNA methyltransferase RsmF//Methyltransferase domain//Acrosome formation-associated factor//FtsJ-like methyltransferase//Putative methyltransferase//Nodulation protein S (NodS)//ubiE/COQ5 methyltransferase family//tRNA (Uracil-5-)-methyltransferase//Methyltransferase small domain//Protein-L-isoaspartate(D-aspartate) O-methyltransfe…	GO:0009451//GO:0000154//GO:0009877//GO:0046500//GO:0006464//GO:0008152//GO:0032259//GO:0007342//GO:0006396//GO:0006400//GO:0009312//GO:0006364//GO:0006897//GO:0008033//GO:0006479//GO:0060478	RNA modification//rRNA modification//nodulation//S-adenosylmethionine metabolic process//cellular protein modification process//metabolic process//methylation//fusion of sperm to egg plasma membrane//RNA processing//tRNA modification//oligosaccharide biosynthetic process//rRNA processing//endocytosis//tRNA processing//protein methylation//acrosomal vesicle exocytosis	GO:0008649//GO:0008757//GO:0008168//GO:0008173//GO:0008171//GO:0008176//GO:0004719	rRNA methyltransferase activity//S-adenosylmethionine-dependent methyltransferase activity//methyltransferase activity//RNA methyltransferase activity//O-methyltransferase activity//tRNA (guanine-N7-)-methyltransferase activity//protein-L-isoaspartate (D-aspartate) O-methyltransferase activity	GO:0005737//GO:0005886	cytoplasm//plasma membrane	--	--
Cluster-86748.3313	novel_44	1840	8735885	XP_002456058.2	1996	3.9e-221	phospholipase A1-II 2 [Sorghum bicolor]	XM_002456013.1	XM_002456013	1116	0	Sorghum bicolor hypothetical protein, mRNA	--	--	--	--	Q0JKT4	1736	2.5e-192	Phospholipase A1-II 2 OS=Oryza sativa subsp. japonica GN=Os01g0651200 PE=2 SV=1	PF07819//PF01764	PGAP1-like protein//Lipase (class 3)	GO:0006629//GO:0006886//GO:0006505	lipid metabolic process//intracellular protein transport//GPI anchor metabolic process	GO:0016788	hydrolase activity, acting on ester bonds	--	--	--	--
Cluster-86748.35516	novel_23，novel_118	1833	6004670	KXG33859.1	1032	2.3e-109	hypothetical protein SORBI_3003G383700 [Sorghum bicolor]	XM_008675235.1	XM_008675235	641	0	PREDICTED: Zea mays ASYMMETRIC LEAVES2 (LBD6), transcript variant X5, mRNA	--	--	--	--	Q32SG3	979	1.5e-104	LOB domain-containing protein 6 OS=Zea mays GN=LBD6 PE=1 SV=1	PF03083	Sugar efflux transporter for intercellular exchange	--	--	--	--	GO:0016021	integral component of membrane	--	--
Cluster-86748.36175	novel_15	4780	7105328	OEL26006.1	2867	0	putative inactive purple acid phosphatase 27 [Dichanthelium oligosanthes]	XM_002444638.1	XM_002444638	1567	0	Sorghum bicolor hypothetical protein, mRNA	K22390	ACP7	acid phosphatase type 7	http://www.genome.jp/dbget-bin/www_bget?ko:K22390	Q5MAU8	2209	9.1e-247	Probable inactive purple acid phosphatase 27 OS=Arabidopsis thaliana GN=PAP27 PE=2 SV=1	PF16656//PF00149	Purple acid Phosphatase, N-terminal domain//Calcineurin-like phosphoesterase	GO:0006771//GO:0019497	riboflavin metabolic process//hexachlorocyclohexane metabolic process	GO:0016787//GO:0003993//GO:0046872	hydrolase activity//acid phosphatase activity//metal ion binding	--	--	KOG1378	Purple acid phosphatase
Cluster-86748.36455	novel_27	2546	8731604	XP_021307624.1	1872	1.3e-206	carotene epsilon-monooxygenase, chloroplastic [Sorghum bicolor]	XM_008659899.1	XM_008659899	1188	0	PREDICTED: Zea mays carotene epsilon-monooxygenase, chloroplastic (LOC103637620), mRNA	K09837	LUT1, CYP97C1	carotenoid epsilon hydroxylase	http://www.genome.jp/dbget-bin/www_bget?ko:K09837	Q6TBX7	1545	4.8e-170	Carotene epsilon-monooxygenase, chloroplastic OS=Arabidopsis thaliana GN=CYP97C1 PE=1 SV=1	PF00067	Cytochrome P450	GO:0055114	oxidation-reduction process	GO:0020037//GO:0016705//GO:0005506	heme binding//oxidoreductase activity, acting on paired donors, with incorporation or reduction of molecular oxygen//iron ion binding	--	--	--	--
Cluster-86748.36657	sbi-miR5564a	1149	1001794	XP_002457625.1	160	1.9e-08	probable peptide..nitrate transporter At3g43790 [Sorghum bicolor]	XM_002457580.1	XM_002457580	89	2.24292e-36	Sorghum bicolor hypothetical protein, mRNA	--	--	--	--	Q3EAQ5	128	4.4e-06	Probable peptide/nitrate transporter At3g43790 OS=Arabidopsis thaliana GN=ZIFL2 PE=2 SV=2	PF05434//PF07503	TMEM9//HypF finger	--	--	GO:0008270	zinc ion binding	GO:0016021	integral component of membrane	--	--
Cluster-86748.39158	novel_44	2503	997878	XP_002467587.1	743	1e-75	protein DOWNY MILDEW RESISTANCE 6 [Sorghum bicolor]	XM_002467542.1	XM_002467542	386	0	Sorghum bicolor hypothetical protein, mRNA	--	--	--	--	Q9ZWQ9	210	3e-15	Flavonol synthase/flavanone 3-hydroxylase OS=Citrus unshiu GN=FLS PE=1 SV=1	PF03284	Phenazine biosynthesis protein A/B	GO:0017000	antibiotic biosynthetic process	--	--	--	--	--	--
Cluster-86748.39511	novel_32	1460	8363202	OQU82149.1	903	1.7e-94	hypothetical protein SORBI_3006G181000 [Sorghum bicolor]	XM_002448302.1	XM_002448302	958	0	Sorghum bicolor hypothetical protein, mRNA	K11593	ELF2C, AGO	eukaryotic translation initiation factor 2C	http://www.genome.jp/dbget-bin/www_bget?ko:K11593	Q7XSA2	833	1e-87	Protein argonaute 1B OS=Oryza sativa subsp. japonica GN=AGO1B PE=2 SV=3	--	--	--	--	--	--	--	--	KOG1041	Translation initiation factor 2C (eIF-2C) and related proteins
Cluster-86748.39926	sbi-miR396d，sbi-miR396e	3086	7991263	AQK66330.1	245	7.1e-18	Ubiquitin family protein [Zea mays]	KF184935.1	KF184935	322	1.837e-165	Saccharum hybrid cultivar R570 clone BAC 233B18 complete sequence	--	--	--	--	--	--	--	--	PF01213//PF07353//PF00240	Adenylate cyclase associated (CAP) N terminal//Uroplakin II//Ubiquitin family	GO:0007010//GO:0061024	cytoskeleton organization//membrane organization	GO:0005515//GO:0003779	protein binding//actin binding	GO:0030176	integral component of endoplasmic reticulum membrane	--	--
Cluster-86748.43508	novel_76	5750	8736980	XP_021312613.1	1474	4.1e-160	uncharacterized protein LOC8085049 [Sorghum bicolor]	XM_002457489.1	XM_002457489	839	0	Sorghum bicolor hypothetical protein, mRNA	--	--	--	--	--	--	--	--	PF04810//PF00818	Sec23/Sec24 zinc finger//Ice nucleation protein repeat	GO:0006886//GO:0006888	intracellular protein transport//ER to Golgi vesicle-mediated transport	GO:0008270	zinc ion binding	GO:0009279//GO:0030127	cell outer membrane//COPII vesicle coat	--	--
Cluster-86748.44120	sbi-miR156a	3991	8367185	OQU85937.1	1152	6.2e-123	hypothetical protein SORBI_3004G342300 [Sorghum bicolor]	XR_564947.1	XR_564947	942	0	PREDICTED: Zea mays LOC100276492 (csu525(rpL17)), transcript variant X7, misc_RNA	K02894	RP-L23e, RPL23	large subunit ribosomal protein L23e	http://www.genome.jp/dbget-bin/www_bget?ko:K02894	P49690	718	5.9e-74	60S ribosomal protein L23 OS=Arabidopsis thaliana GN=RPL23A PE=2 SV=3	PF00238	Ribosomal protein L14p/L23e	GO:0042254//GO:0006412	ribosome biogenesis//translation	GO:0003735	structural constituent of ribosome	GO:0005840	ribosome	KOG0901	60S ribosomal protein L14/L17/L23
Cluster-86748.45332	sbi-miR396d，sbi-miR396e，novel_76	1747	8742035	XP_021317322.1	143	2.7e-06	uncharacterized protein LOC110435705 [Sorghum bicolor]	AC169378.2	AC169378	306	8.08717e-157	Sorghum bicolor clone SB_BBc0007L02, complete sequence	--	--	--	--	--	--	--	--	PF13597	Anaerobic ribonucleoside-triphosphate reductase	GO:0055114//GO:0006260//GO:0006206	oxidation-reduction process//DNA replication//pyrimidine nucleobase metabolic process	GO:0016491//GO:0008998	oxidoreductase activity//ribonucleoside-triphosphate reductase activity	--	--	--	--
Cluster-86748.46278	sbi-miR156a	1557	7958474	ONM27646.1	550	1.5e-53	40S ribosomal protein S15-4 [Zea mays]	XM_002461515.1	XM_002461515	371	0	Sorghum bicolor hypothetical protein, mRNA	K02958	RP-S15e, RPS15	small subunit ribosomal protein S15e	http://www.genome.jp/dbget-bin/www_bget?ko:K02958	P31674	430	5.7e-41	40S ribosomal protein S15 OS=Oryza sativa subsp. japonica GN=RPS15 PE=2 SV=2	PF00203	Ribosomal protein S19	GO:0042254//GO:0006412	ribosome biogenesis//translation	GO:0003735	structural constituent of ribosome	GO:0005840	ribosome	KOG0898	40S ribosomal protein S15
Cluster-86748.48722	novel_23，novel_118	3978	--	--	--	--	--	XM_008681719.1	XM_008681719	1537	0	PREDICTED: Zea mays translation factor GUF1 homolog, chloroplastic (LOC103654911), mRNA	K21594	GUF1	translation factor GUF1, mitochondrial	http://www.genome.jp/dbget-bin/www_bget?ko:K21594	B9GHA6	1823	4.3e-202	Translation factor GUF1 homolog, chloroplastic OS=Populus trichocarpa GN=POPTRDRAFT_815670 PE=3 SV=2	PF01926//PF03144//PF00071	50S ribosome-binding GTPase//Elongation factor Tu domain 2//Ras family	GO:0007264	small GTPase mediated signal transduction	GO:0005525	GTP binding	--	--	KOG0462	Elongation factor-type GTP-binding protein
Cluster-86748.49768	novel_123	1425	7101087	OEL21765.1	144	1.7e-06	hypothetical protein BAE44_0017218, partial [Dichanthelium oligosanthes]	BT054150.2	BT054150	239	1.15452e-119	Zea mays full-length cDNA clone ZM_BFb0134L19 mRNA, complete cds	--	--	--	--	--	--	--	--	--	--	--	--	--	--	--	--	--	--
Cluster-86748.50078	novel_27	2344	8731883	XP_021307883.1	1872	1.2e-206	glucan endo-1,3-beta-glucosidase 3-like [Sorghum bicolor]	XM_004968936.1	XM_004968936	309	2.34263e-158	PREDICTED: Setaria italica glucan endo-1,3-beta-glucosidase 3-like (LOC101763537), mRNA	--	--	--	--	Q9FJU9	710	2.9e-73	Glucan endo-1,3-beta-glucosidase 13 OS=Arabidopsis thaliana GN=At5g56590 PE=1 SV=1	PF04847//PF00332	Calcipressin//Glycosyl hydrolases family 17	GO:0019722//GO:0005975	calcium-mediated signaling//carbohydrate metabolic process	GO:0004553	hydrolase activity, hydrolyzing O-glycosyl compounds	--	--	--	--
Cluster-86748.50238	novel_198	2970	984923	EER95045.1	1927	6.3e-213	hypothetical protein SORBI_3001G408800 [Sorghum bicolor]	XM_002468002.1	XM_002468002	1224	0	Sorghum bicolor hypothetical protein, mRNA	--	--	--	--	--	--	--	--	PF05997	Nucleolar protein,Nop52	GO:0006364	rRNA processing	--	--	GO:0030688	preribosome, small subunit precursor	--	--
Cluster-86748.50591	novel_23，novel_118	1679	8365142	OQU84002.1	1993	7.9e-221	hypothetical protein SORBI_3005G212600 [Sorghum bicolor]	XM_002449931.1	XM_002449931	824	0	Sorghum bicolor hypothetical protein, mRNA	--	--	--	--	Q9LRR5	504	1.6e-49	Putative disease resistance protein At3g14460 OS=Arabidopsis thaliana GN=At3g14460 PE=3 SV=1	PF00931//PF13516//PF13855	NB-ARC domain//Leucine Rich repeat//Leucine rich repeat	--	--	GO:0005515//GO:0043531	protein binding//ADP binding	--	--	--	--
Cluster-86748.50872	novel_152	5004	383553	CAH67713.1	2816	0	H0512B01.8 [Oryza sativa]	KU685411.1	KU685411	2867	0	Saccharum officinarum clone LA84F06, complete sequence	--	--	--	--	P10978	988	3.6e-105	Retrovirus-related Pol polyprotein from transposon TNT 1-94 OS=Nicotiana tabacum PE=2 SV=1	PF13683//PF01678//PF04111//PF00665//PF06005//PF00098	Integrase core domain//Diaminopimelate epimerase//Autophagy protein Apg6//Integrase core domain//Protein of unknown function (DUF904)//Zinc knuckle	GO:0000917//GO:0009089//GO:0006914//GO:0043093//GO:0015074	barrier septum assembly//lysine biosynthetic process via diaminopimelate//autophagy//FtsZ-dependent cytokinesis//DNA integration	GO:0008270//GO:0008837//GO:0003676	zinc ion binding//diaminopimelate epimerase activity//nucleic acid binding	GO:0005737	cytoplasm	--	--
Cluster-86748.5152	novel_32	3662	6006432	KXG36449.1	2542	3.8e-284	hypothetical protein SORBI_3002G334100 [Sorghum bicolor]	BT085572.1	BT085572	1452	0	Zea mays full-length cDNA clone ZM_BFc0035A21 mRNA, complete cds	K20923	CSLF	mixed-linked glucan synthase	http://www.genome.jp/dbget-bin/www_bget?ko:K20923	Q6ZF85	2223	1.7e-248	Probable mixed-linked glucan synthase 3 OS=Oryza sativa subsp. japonica GN=CSLF3 PE=3 SV=1	PF03552	Cellulose synthase	GO:0005985//GO:0005982//GO:0030244//GO:0006011	sucrose metabolic process//starch metabolic process//cellulose biosynthetic process//UDP-glucose metabolic process	GO:0016760	cellulose synthase (UDP-forming) activity	GO:0016020	membrane	--	--
Cluster-86748.52434	novel_22	580	6001685	KXG30604.1	175	1.8e-10	hypothetical protein SORBI_3004G209900 [Sorghum bicolor]	XM_002454106.1	XM_002454106	101	2.34688e-43	Sorghum bicolor hypothetical protein, mRNA	--	--	--	--	--	--	--	--	PF07714//PF00069	Protein tyrosine kinase//Protein kinase domain	GO:0006468	protein phosphorylation	GO:0005524//GO:0004672	ATP binding//protein kinase activity	--	--	--	--
Cluster-86748.5270	novel_31	858	--	--	--	--	--	XM_008677107.1	XM_008677107	60	2.1928e-20	PREDICTED: Zea mays S-type anion channel SLAH2-like (LOC103651474), transcript variant X5, mRNA	--	--	--	--	--	--	--	--	--	--	--	--	--	--	--	--	--	--
Cluster-86748.52864	novel_47	3723	987811	EES01481.1	4738	0	hypothetical protein SORBI_3003G296400 [Sorghum bicolor]	XM_002456316.1	XM_002456316	3004	0	Sorghum bicolor hypothetical protein, mRNA	K10999	CESA	cellulose synthase A	http://www.genome.jp/dbget-bin/www_bget?ko:K10999	Q5JN63	4532	0	Cellulose synthase A catalytic subunit 4 [UDP-forming] OS=Oryza sativa subsp. japonica GN=CESA4 PE=2 SV=1	PF03552	Cellulose synthase	GO:0005982//GO:0005985//GO:0006011//GO:0030244	starch metabolic process//sucrose metabolic process//UDP-glucose metabolic process//cellulose biosynthetic process	GO:0016760	cellulose synthase (UDP-forming) activity	GO:0016020	membrane	--	--
Cluster-86748.56765	novel_122	2961	985392	EER95981.1	269	1.1e-20	hypothetical protein SORBI_3002G059200 [Sorghum bicolor]	XM_002463462.1	XM_002463462	322	1.76171e-165	Sorghum bicolor hypothetical protein, mRNA	K11251	H2A	histone H2A	http://www.genome.jp/dbget-bin/www_bget?ko:K11251	P40280	254	2.8e-20	Histone H2A OS=Zea mays PE=2 SV=1	PF03969//PF00125	AFG1-like ATPase//Core histone H2A/H2B/H3/H4	--	--	GO:0005524//GO:0003677	ATP binding//DNA binding	--	--	KOG1756	Histone 2A
Cluster-86748.57884	novel_118	1676	7103474	OEL24152.1	1500	1.2e-163	LRR receptor-like serine..threonine-protein kinase RPK2 [Dichanthelium oligosanthes]	XM_002459186.1	XM_002459186	1039	0	Sorghum bicolor hypothetical protein, mRNA	--	--	--	--	Q9S7I6	1185	1.7e-128	LRR receptor-like serine/threonine-protein kinase RPK2 OS=Arabidopsis thaliana GN=RPK2 PE=2 SV=1	PF07714//PF00069	Protein tyrosine kinase//Protein kinase domain	GO:0006468	protein phosphorylation	GO:0005524//GO:0004672	ATP binding//protein kinase activity	--	--	--	--
Cluster-86748.59239	novel_122	2819	8366965	OQU85737.1	853	2.1e-88	hypothetical protein SORBI_3004G297500 [Sorghum bicolor]	XM_002454506.1	XM_002454506	528	0	Sorghum bicolor hypothetical protein, mRNA	K05607	AUH	methylglutaconyl-CoA hydratase	http://www.genome.jp/dbget-bin/www_bget?ko:K05607	Q54HG7	465	9.1e-45	Methylglutaconyl-CoA hydratase, mitochondrial OS=Dictyostelium discoideum GN=auh PE=3 SV=1	PF11093//PF16113//PF00378	Mitochondrial export protein Som1//Enoyl-CoA hydratase/isomerase//Enoyl-CoA hydratase/isomerase	GO:0008152	metabolic process	GO:0016836//GO:0003824	hydro-lyase activity//catalytic activity	GO:0042720	mitochondrial inner membrane peptidase complex	KOG1679	Enoyl-CoA hydratase
Cluster-86748.59738	novel_23	1067	5604867	KQL16507.1	487	2.1e-46	hypothetical protein SETIT_023650mg [Setaria italica]	XM_002465945.1	XM_002465945	402	0	Sorghum bicolor hypothetical protein, mRNA	K17777	TIM9	mitochondrial import inner membrane translocase subunit TIM9	http://www.genome.jp/dbget-bin/www_bget?ko:K17777	Q9XGX7	483	2.8e-47	Mitochondrial import inner membrane translocase subunit Tim9 OS=Oryza sativa subsp. japonica GN=TIM9 PE=3 SV=2	--	--	--	--	--	--	--	--	KOG3479	Mitochondrial import inner membrane translocase, subunit TIM9
Cluster-86748.60366	sbi-miR6217a-5p，novel_15	1842	8369319	OQU87899.1	1025	1.5e-108	hypothetical protein SORBI_3003G363800 [Sorghum bicolor]	NM_001196663.1	BT087326	653	0	Zea mays ribosomal protein (LOC100502186), mRNA >gb|BT087326.1| Zea mays full-length cDNA clone ZM_BFb0041E09 mRNA, complete cds	K02865	RP-L10Ae, RPL10A	large subunit ribosomal protein L10Ae	http://www.genome.jp/dbget-bin/www_bget?ko:K02865	B7F845	892	1.8e-94	60S ribosomal protein L10a OS=Oryza sativa subsp. japonica GN=RPL10A PE=1 SV=1	--	--	--	--	--	--	--	--	KOG1570	60S ribosomal protein L10A
Cluster-86748.61047	sbi-miR5564a	1188	1007740	XP_002443063.1	725	6e-74	2-alkenal reductase ..NADP..+..-dependent.. [Sorghum bicolor]	XM_002443018.1	XM_002443018	338	8.85972e-175	Sorghum bicolor hypothetical protein, mRNA	K07119	K07119	uncharacterized protein	http://www.genome.jp/dbget-bin/www_bget?ko:K07119	Q9SLN8	410	9.1e-39	2-alkenal reductase (NADP(+)-dependent) OS=Nicotiana tabacum GN=DBR PE=1 SV=1	PF00107	Zinc-binding dehydrogenase	GO:0055114	oxidation-reduction process	--	--	--	--	--	--
Cluster-86748.61059	novel_124	925	993919	EES16315.1	631	3.7e-63	hypothetical protein SORBI_3008G157000 [Sorghum bicolor]	XM_002442432.1	XM_002442432	426	0	Sorghum bicolor hypothetical protein, mRNA	K14484	IAA	auxin-responsive protein IAA	http://www.genome.jp/dbget-bin/www_bget?ko:K14484	P0C133	445	6.2e-43	Auxin-responsive protein IAA31 OS=Oryza sativa subsp. japonica GN=IAA31 PE=2 SV=1	PF00564//PF02309	PB1 domain//AUX/IAA family	GO:0006355	regulation of transcription, DNA-templated	GO:0005515	protein binding	GO:0005634	nucleus	--	--
Cluster-86748.61163	sbi-miR156a	1712	8000665	AQK75733.1	313	5.2e-26	embryo defective17 [Zea mays]	JQ811769.1	JQ811769	613	0	Zea mays cultivar W22 EMB12 (Emb12) gene, complete cds	K02520	infC, MTIF3	translation initiation factor IF-3	http://www.genome.jp/dbget-bin/www_bget?ko:K02520	--	--	--	--	PF05198	Translation initiation factor IF-3, N-terminal domain	GO:0006413//GO:0006446	translational initiation//regulation of translational initiation	GO:0003743	translation initiation factor activity	GO:0005840	ribosome	--	--
Cluster-86748.61710	novel_27	2370	496766	EAZ06970.1	311	1.2e-25	hypothetical protein OsI_29212 [Oryza sativa Indica Group]	--	--	--	--	--	--	--	--	--	--	--	--	--	--	--	--	--	--	--	--	--	--	--
Cluster-86748.62961	novel_198	2370	7932010	ONM10261.1	142	4.8e-06	60S ribosomal protein L4-1 [Zea mays]	XM_014804679.1	XM_014804679	141	5.82445e-65	PREDICTED: Setaria italica pyruvate kinase isozyme A, chloroplastic-like (LOC101779553), mRNA	--	--	--	--	Q9SF40	131	4.1e-06	60S ribosomal protein L4-1 OS=Arabidopsis thaliana GN=RPL4A PE=2 SV=1	PF01985//PF02441	CRS1 / YhbY (CRM) domain//Flavoprotein	--	--	GO:0003824//GO:0003723	catalytic activity//RNA binding	--	--	--	--
Cluster-86748.63981	novel_52	1604	8246485	XP_008675648.2	847	5.8e-88	uncharacterized protein LOC103651725 [Zea mays]	AC243256.1	AC243256	179	2.94325e-86	Panicum virgatum clone PV_ABa103-D10, complete sequence	--	--	--	--	--	--	--	--	PF07967//PF05699	C3HC zinc finger-like//hAT family C-terminal dimerisation region	--	--	GO:0008270//GO:0046983	zinc ion binding//protein dimerization activity	GO:0005634	nucleus	--	--
Cluster-86748.64107	novel_43，novel_44	2603	1000626	XP_002455300.1	2356	9.9e-263	uncharacterized protein LOC8070437 [Sorghum bicolor]	XM_008675570.1	XM_008675570	1397	0	PREDICTED: Zea mays uncharacterized LOC103649874 (LOC103649874), mRNA	--	--	--	--	Q5NDE5	131	4.5e-06	Protein O-linked-mannose beta-1,4-N-acetylglucosaminyltransferase 2 OS=Danio rerio GN=pomgnt2 PE=2 SV=1	PF04577	Protein of unknown function (DUF563)	--	--	GO:0016757	transferase activity, transferring glycosyl groups	--	--	--	--
Cluster-86748.6416	novel_3	1475	1002032	XP_002458256.1	1006	1.9e-106	putative glucose-6-phosphate 1-epimerase [Sorghum bicolor]	NM_001155644.1	BT067322	737	0	Zea mays apospory-associated protein C (LOC100282738), mRNA >gb|BT067322.1| Zea mays full-length cDNA clone ZM_BFc0008A08 mRNA, complete cds	K01792	E5.1.3.15	glucose-6-phosphate 1-epimerase	http://www.genome.jp/dbget-bin/www_bget?ko:K01792	Q40784	570	3.2e-57	Putative glucose-6-phosphate 1-epimerase OS=Cenchrus ciliaris PE=2 SV=1	PF01263	Aldose 1-epimerase	GO:0005975	carbohydrate metabolic process	GO:0016853	isomerase activity	--	--	--	--
Cluster-86748.65067	novel_47	2801	1003738	XP_002453962.1	676	6.8e-68	U-box domain-containing protein 26 [Sorghum bicolor]	XM_002453917.1	XM_002453917	1063	0	Sorghum bicolor hypothetical protein, mRNA	--	--	--	--	Q9FXA4	459	4.5e-44	U-box domain-containing protein 26 OS=Arabidopsis thaliana GN=PUB26 PE=2 SV=1	PF11789//PF14604//PF04564//PF01907//PF00018	Zinc-finger of the MIZ type in Nse subunit//Variant SH3 domain//U-box domain//Ribosomal protein L37e//SH3 domain	GO:0042254//GO:0006412//GO:0016567	ribosome biogenesis//translation//protein ubiquitination	GO:0005515//GO:0008270//GO:0003735//GO:0004842	protein binding//zinc ion binding//structural constituent of ribosome//ubiquitin-protein transferase activity	GO:0005622//GO:0005840	intracellular//ribosome	--	--
Cluster-86748.67875	sbi-miR156a	4642	8742246	XP_002450034.2	3668	0	putative disease resistance RPP13-like protein 3 [Sorghum bicolor]	XM_002449988.1	XM_002449988	1389	0	Sorghum bicolor hypothetical protein, mRNA	--	--	--	--	Q9STE7	682	1e-69	Putative disease resistance RPP13-like protein 3 OS=Arabidopsis thaliana GN=RPP13L3 PE=3 SV=1	PF05496//PF08477//PF00005//PF01637//PF00004//PF13855//PF00931//PF01534//PF00560	Holliday junction DNA helicase ruvB N-terminus//Ras of Complex, Roc, domain of DAPkinase//ABC transporter//Archaeal ATPase//ATPase family associated with various cellular activities (AAA)//Leucine rich repeat//NB-ARC domain//Frizzled/Smoothened family membrane region//Leucine Rich Repeat	GO:0006281//GO:0007264//GO:0007166//GO:0006310	DNA repair//small GTPase mediated signal transduction//cell surface receptor signaling pathway//DNA recombination	GO:0005524//GO:0016887//GO:0009378//GO:0005515//GO:0043531//GO:0005525	ATP binding//ATPase activity//four-way junction helicase activity//protein binding//ADP binding//GTP binding	GO:0005657//GO:0016020//GO:0009379	replication fork//membrane//Holliday junction helicase complex	--	--
Cluster-86748.69334	sbi-miR5564a	3989	8742620	XP_002451181.2	499	3.3e-47	uncharacterized protein LOC8079158 [Sorghum bicolor]	XM_002458251.1	XM_002458251	83	1.72228e-32	Sorghum bicolor hypothetical protein, mRNA	--	--	--	--	--	--	--	--	PF09668//PF12409	Aspartyl protease//P5-type ATPase cation transporter	GO:0006812//GO:0006508	cation transport//proteolysis	GO:0004190//GO:0016887	aspartic-type endopeptidase activity//ATPase activity	GO:0016021	integral component of membrane	--	--
Cluster-86748.72653	novel_22	2524	5996933	KXG23105.1	817	2.8e-84	hypothetical protein SORBI_3008G057100 [Sorghum bicolor]	XM_002441869.1	XM_002441869	506	0	Sorghum bicolor hypothetical protein, mRNA	--	--	--	--	Q0IU52	375	2.2e-34	Aspartic proteinase Asp1 OS=Oryza sativa subsp. japonica GN=ASP1 PE=2 SV=1	PF00026	Eukaryotic aspartyl protease	GO:0006508	proteolysis	GO:0004190	aspartic-type endopeptidase activity	--	--	--	--
Cluster-86748.7540	sbi-miR164b	2777	5602857	KQL14497.1	2441	1.5e-272	hypothetical protein SETIT_021841mg [Setaria italica]	XM_002441421.1	XM_002441421	1578	0	Sorghum bicolor hypothetical protein, mRNA	K05929	E2.1.1.103, NMT	phosphoethanolamine N-methyltransferase	http://www.genome.jp/dbget-bin/www_bget?ko:K05929	Q9FR44	2083	2.2e-232	Phosphoethanolamine N-methyltransferase 1 OS=Arabidopsis thaliana GN=NMT1 PE=1 SV=1	PF05891//PF09243//PF09445//PF04194//PF01209//PF08241//PF00891//PF08123//PF05724//PF01269//PF05401//PF01135//PF05175//PF02390//PF01728	AdoMet dependent proline di-methyltransferase//Mitochondrial small ribosomal subunit Rsm22//RNA cap guanine-N2 methyltransferase//Programmed cell death protein 2, C-terminal putative domain//ubiE/COQ5 methyltransferase family//Methyltransferase domain//O-methyltransferase//Histone methylation protein DOT1//Thiopurine S-methyltransferase (TPMT)//Fibrillarin//Nodulation protein S (NodS)//Protein-L-…	GO:0009452//GO:0009312//GO:0006364//GO:0001510//GO:0008033//GO:0006479//GO:0006412//GO:0009877//GO:0046500//GO:0009451//GO:0006554//GO:0006480//GO:0006400//GO:0006464//GO:0008152//GO:0032259	7-methylguanosine RNA capping//oligosaccharide biosynthetic process//rRNA processing//RNA methylation//tRNA processing//protein methylation//translation//nodulation//S-adenosylmethionine metabolic process//RNA modification//lysine catabolic process//N-terminal protein amino acid methylation//tRNA modification//cellular protein modification process//metabolic process//methylation	GO:0018024//GO:0004719//GO:0008176//GO:0008757//GO:0008168//GO:0003723//GO:0008171	histone-lysine N-methyltransferase activity//protein-L-isoaspartate (D-aspartate) O-methyltransferase activity//tRNA (guanine-N7-)-methyltransferase activity//S-adenosylmethionine-dependent methyltransferase activity//methyltransferase activity//RNA binding//O-methyltransferase activity	GO:0005737	cytoplasm	KOG1269	SAM-dependent methyltransferases
Cluster-86748.76791	sbi-miR167a	4665	11110538	NP_001349268.1	1006	6.2e-106	uncharacterized protein LOC100384273 [Zea mays]	XM_002437486.1	XM_002437486	775	0	Sorghum bicolor hypothetical protein, mRNA	--	--	--	--	--	--	--	--	PF06203//PF03910	CCT motif//Adenovirus minor core protein PV	--	--	GO:0005515	protein binding	GO:0019012	virion	--	--
Cluster-86748.77560	novel_122	5038	988545	EES03042.1	1086	3.5e-115	hypothetical protein SORBI_3003G174900 [Sorghum bicolor]	XM_002457877.1	XM_002457877	769	0	Sorghum bicolor hypothetical protein, mRNA	K17275	PLS1	plastin-1	http://www.genome.jp/dbget-bin/www_bget?ko:K17275	O50064	680	1.9e-69	Fimbrin-2 OS=Arabidopsis thaliana GN=FIM2 PE=2 SV=1	PF01857//PF00307	Retinoblastoma-associated protein B domain//Calponin homology (CH) domain	GO:0051726	regulation of cell cycle	GO:0005515	protein binding	GO:0005634	nucleus	KOG0046	Ca2+-binding actin-bundling protein (fimbrin/plastin), EF-Hand protein superfamily
Cluster-86748.77885	novel_198	3103	5996406	KXG22374.1	1096	1.5e-116	hypothetical protein SORBI_3009G203400 [Sorghum bicolor]	XM_002441360.1	XM_002441360	578	0	Sorghum bicolor hypothetical protein, mRNA	--	--	--	--	--	--	--	--	PF00612//PF15320	IQ calmodulin-binding motif//mRNA cap methylation, RNMT-activating mini protein	GO:0032259	methylation	GO:0005515//GO:0003723	protein binding//RNA binding	GO:0005845	mRNA cap binding complex	--	--
Cluster-86748.79052	sbi-miR6217a-5p	3425	--	--	--	--	--	GQ905608.1	GQ905608	142	2.35141e-65	Zea mays clone zma-miR396b precursor miRNA zma-miR396b, precursor RNA, complete sequence	--	--	--	--	--	--	--	--	--	--	--	--	--	--	--	--	--	--
Cluster-93706.0	novel_27	2014	984997	EER95166.1	1694	4.4e-186	hypothetical protein SORBI_3001G434600 [Sorghum bicolor]	XM_002468123.1	XM_002468123	1570	0	Sorghum bicolor hypothetical protein, mRNA	--	--	--	--	Q9C8M5	904	8e-96	Serine/threonine-protein kinase WAG1 OS=Arabidopsis thaliana GN=WAG1 PE=2 SV=1	PF06293//PF07714//PF00069	Lipopolysaccharide kinase (Kdo/WaaP) family//Protein tyrosine kinase//Protein kinase domain	GO:0006468	protein phosphorylation	GO:0005524//GO:0016773//GO:0004672	ATP binding//phosphotransferase activity, alcohol group as acceptor//protein kinase activity	GO:0016020	membrane	--	--
Cluster-98087.0	novel_52，novel_181	2709	6006825	EER93055.2	2367	5.5e-264	hypothetical protein SORBI_3001G002800 [Sorghum bicolor]	XM_002466012.1	XM_002466012	673	0	Sorghum bicolor hypothetical protein, mRNA	--	--	--	--	--	--	--	--	--	--	--	--	--	--	--	--	--	--
Cluster-99010.0	novel_31，novel_52，novel_181	2876	5998729	KXG26063.1	2575	4.4e-288	hypothetical protein SORBI_3006G046600 [Sorghum bicolor]	XM_002447617.1	XM_002447617	1563	0	Sorghum bicolor hypothetical protein, mRNA	--	--	--	--	Q66GQ2	340	2.9e-30	Uncharacterized protein At5g41620 OS=Arabidopsis thaliana GN=At5g41620 PE=2 SV=2	PF12592	Protein of unknown function (DUF3763)	--	--	GO:0016820	hydrolase activity, acting on acid anhydrides, catalyzing transmembrane movement of substances	--	--	--	--

## Sheet: Profile10
Gene_ID	MiRNA_ID	Gene Length	NR GI	NR ID	NR Score	NR Evalue	NR Description	NT GI	NT ID	NT Score	NT Evalue	NT Description	KO ID	KO Name	KO Description	Http Link	Swissprot ID	Swissprot Score	Swissprot Evalue	Swissprot Description	PFAM ID	PFAM description	Gene Ontology Biological Pathway	BP Description	Gene Ontology Molecular Function	MF Description	Gene Ontology Cellular Component	CC Description	KOG ID	KOG Description
Cluster-10659.0	novel_123	771	10702454	XP_023926471.1	248	8e-19	protein NRD1-like [Quercus suber]	--	--	--	--	--	--	--	--	--	Q9UTE3	165	1.5e-10	Rpb7-binding protein seb1 OS=Schizosaccharomyces pombe (strain 972 / ATCC 24843) GN=seb1 PE=1 SV=3	PF00076	RNA recognition motif. (a.k.a. RRM, RBD, or RNP domain)	--	--	GO:0003676	nucleic acid binding	--	--	--	--
Cluster-1176.0	novel_75	565	--	--	--	--	--	--	--	--	--	--	--	--	--	--	--	--	--	--	--	--	--	--	--	--	--	--	--	--
Cluster-14576.0	novel_50	1573	2096787	XP_004253439.1	560	1.1e-54	PREDICTED: uncharacterized protein LOC101263992 [Solanum lycopersicum]	XM_018307381.1	XM_018307381	243	7.63407e-122	Colletotrichum higginsianum IMI 349063 C2H2 finger domain-containing protein mRNA	--	--	--	--	--	--	--	--	PF01155//PF02892//PF00096//PF13465	Hydrogenase/urease nickel incorporation, metallochaperone, hypA//BED zinc finger//Zinc finger, C2H2 type//Zinc-finger double domain	GO:0006464	cellular protein modification process	GO:0046872//GO:0016151//GO:0003677	metal ion binding//nickel cation binding//DNA binding	--	--	--	--
Cluster-14689.0	novel_43	2643	4489353	XP_010556103.1	686	4.5e-69	PREDICTED: uncharacterized protein LOC104825473 [Tarenaya hassleriana]	--	--	--	--	--	--	--	--	--	Q5UNY4	491	8.2e-48	Uncharacterized protein L728 OS=Acanthamoeba polyphaga mimivirus GN=MIMI_L728 PE=4 SV=1	--	--	--	--	--	--	--	--	--	--
Cluster-1519.0	novel_76	309	--	--	--	--	--	--	--	--	--	--	--	--	--	--	--	--	--	--	--	--	--	--	--	--	--	--	--	--
Cluster-16069.1	novel_43	611	6110539	KXZ50644.1	520	1.8e-50	hypothetical protein GPECTOR_15g328 [Gonium pectorale]	--	--	--	--	--	--	--	--	--	Q641W2	435	5.9e-42	UPF0160 protein MYG1, mitochondrial OS=Rattus norvegicus GN=Myg1 PE=1 SV=1	--	--	--	--	--	--	--	--	KOG2948	Predicted metal-binding protein
Cluster-21245.0	novel_47	714	1223217	CBJ28269.1	250	4.3e-19	Homologue of a Golgi anti-apoptotic protein identified from vaccinia virus. Transmembrane BAX inhi [Ectocarpus siliculosus]	--	--	--	--	--	--	--	--	--	O88407	205	3.2e-15	Protein lifeguard 2 OS=Rattus norvegicus GN=Faim2 PE=2 SV=1	--	--	--	--	--	--	--	--	KOG2322	N-methyl-D-aspartate receptor glutamate-binding subunit
Cluster-22165.0	novel_43	961	10686495	XP_023908770.1	335	8.1e-29	uncharacterized protein LOC112020442 [Quercus suber]	--	--	--	--	--	--	--	--	--	--	--	--	--	PF02544	3-oxo-5-alpha-steroid 4-dehydrogenase	GO:0006629	lipid metabolic process	GO:0016627	oxidoreductase activity, acting on the CH-CH group of donors	GO:0005737//GO:0016021	cytoplasm//integral component of membrane	--	--
Cluster-22218.1	novel_23	1276	10416169	POE71348.1	361	1e-31	kynurenine formamidase [Quercus suber]	XM_018391742.1	XM_018391742	503	0	Fusarium oxysporum f. sp. lycopersici 4287 hypothetical protein mRNA	--	--	--	--	--	--	--	--	--	--	--	--	--	--	--	--	--	--
Cluster-22233.0	novel_8	972	10456338	POF11518.1	474	6.3e-45	log family protein [Quercus suber]	XM_006964333.1	XM_006964333	132	2.35559e-60	Trichoderma reesei QM6a predicted protein (TRIREDRAFT_22076), partial mRNA	K22522	LOG	cytokinin riboside 5'-monophosphate phosphoribohydrolase	http://www.genome.jp/dbget-bin/www_bget?ko:K22522	P47044	340	9.7e-31	LOG family protein YJL055W OS=Saccharomyces cerevisiae (strain ATCC 204508 / S288c) GN=YJL055W PE=1 SV=1	--	--	--	--	--	--	--	--	--	--
Cluster-24148.0	novel_124	1935	10676016	XP_023897632.1	332	3.7e-28	CCR4-NOT transcription complex subunit 2-like [Quercus suber]	--	--	--	--	--	K12605	CNOT2, NOT2	CCR4-NOT transcription complex subunit 2	http://www.genome.jp/dbget-bin/www_bget?ko:K12605	P87240	317	9e-28	General negative regulator of transcription subunit 2 OS=Schizosaccharomyces pombe (strain 972 / ATCC 24843) GN=not2 PE=1 SV=2	PF04153	NOT2 / NOT3 / NOT5 family	GO:0006355	regulation of transcription, DNA-templated	--	--	GO:0005634	nucleus	KOG2151	Predicted transcriptional regulator
Cluster-24451.1	novel_160	1922	10681233	XP_023907441.1	621	1.1e-61	uncharacterized ATP-dependent helicase C23E6.02-like [Quercus suber]	XM_018398660.1	XM_018398660	1489	0	Fusarium oxysporum f. sp. lycopersici 4287 hypothetical protein mRNA	K15505	RAD5	DNA repair protein RAD5	http://www.genome.jp/dbget-bin/www_bget?ko:K15505	O60177	485	3e-47	Uncharacterized ATP-dependent helicase C23E6.02 OS=Schizosaccharomyces pombe (strain 972 / ATCC 24843) GN=SPBC23E6.02 PE=3 SV=1	PF00176//PF17123//PF14634//PF04710//PF10394//PF15761//PF02891//PF05669//PF13639//PF00097	SNF2 family N-terminal domain//RING-like zinc finger//zinc-RING finger domain//Pellino//Histone acetyl transferase HAT1 N-terminus//Immortalisation up-regulated protein//MIZ/SP-RING zinc finger//SOH1//Ring finger domain//Zinc finger, C3HC4 type (RING finger)	GO:0008063//GO:0016568//GO:0006355//GO:0042967	Toll signaling pathway//chromatin modification//regulation of transcription, DNA-templated//acyl-carrier-protein biosynthetic process	GO:0046872//GO:0001104//GO:0008270//GO:0005524//GO:0005515//GO:0004402	metal ion binding//RNA polymerase II transcription cofactor activity//zinc ion binding//ATP binding//protein binding//histone acetyltransferase activity	GO:0016592//GO:0005634//GO:0000123	mediator complex//nucleus//histone acetyltransferase complex	KOG1001	Helicase-like transcription factor HLTF/DNA helicase RAD5, DEAD-box superfamily
Cluster-24892.1	novel_43	2371	5457516	XP_013897148.1	1118	3.2e-119	beta-glucosidase [Monoraphidium neglectum]	--	--	--	--	--	K01188	E3.2.1.21	beta-glucosidase	http://www.genome.jp/dbget-bin/www_bget?ko:K01188	Q8L7J2	765	1.2e-79	Beta-glucosidase 6 OS=Oryza sativa subsp. japonica GN=BGLU6 PE=1 SV=1	PF00232	Glycosyl hydrolase family 1	GO:0005975	carbohydrate metabolic process	GO:0004553	hydrolase activity, hydrolyzing O-glycosyl compounds	--	--	--	--
Cluster-2534.0	novel_11	413	5736278	XP_014515151.1	220	7.5e-16	60S ribosomal protein L28-2 [Vigna radiata var. radiata]	--	--	--	--	--	K02903	RP-L28e, RPL28	large subunit ribosomal protein L28e	http://www.genome.jp/dbget-bin/www_bget?ko:K02903	O82204	206	1.4e-15	60S ribosomal protein L28-1 OS=Arabidopsis thaliana GN=RPL28A PE=2 SV=1	--	--	--	--	--	--	--	--	KOG3412	60S ribosomal protein L28
Cluster-26021.1	novel_3	2413	10650474	XP_023871842.1	803	1.1e-82	uncharacterized protein LOC111984447 [Quercus suber]	XM_018379714.1	XM_018379714	1856	0	Fusarium oxysporum f. sp. lycopersici 4287 ribonuclease Z mRNA	K00784	rnz	ribonuclease Z	http://www.genome.jp/dbget-bin/www_bget?ko:K00784	Q10155	606	3.5e-61	Ribonuclease Z 1 OS=Schizosaccharomyces pombe (strain 972 / ATCC 24843) GN=trz1 PE=3 SV=1	--	--	--	--	--	--	--	--	KOG2121	Predicted metal-dependent hydrolase (beta-lactamase superfamily)
Cluster-27166.0	sbi-miR5564a	779	10820806	XP_006399971.2	931	5.1e-98	isocitrate dehydrogenase [NADP], chloroplastic..mitochondrial [Eutrema salsugineum]	BC063967.1	BC063967	165	8.47326e-79	Danio rerio isocitrate dehydrogenase 2 (NADP+), mitochondrial, mRNA (cDNA clone MGC:77679 IMAGE:6997405), complete cds	K00031	IDH1, IDH2, icd	isocitrate dehydrogenase	http://www.genome.jp/dbget-bin/www_bget?ko:K00031	Q9Z2K9	977	1.1e-104	Isocitrate dehydrogenase [NADP] cytoplasmic OS=Microtus mexicanus GN=IDH1 PE=2 SV=1	PF00180	Isocitrate/isopropylmalate dehydrogenase	GO:0055114	oxidation-reduction process	GO:0016616	oxidoreductase activity, acting on the CH-OH group of donors, NAD or NADP as acceptor	--	--	KOG1526	NADP-dependent isocitrate dehydrogenase
Cluster-27635.0	sbi-miR156a	1819	--	--	--	--	--	--	--	--	--	--	--	--	--	--	--	--	--	--	PF01940//PF01312//PF13414	Integral membrane protein DUF92//FlhB HrpN YscU SpaS Family//TPR repeat	GO:0009306	protein secretion	GO:0005515	protein binding	GO:0016021//GO:0016020	integral component of membrane//membrane	--	--
Cluster-28527.0	novel_23	1226	--	--	--	--	--	XM_007599117.1	XM_007599117	96	3.08008e-40	Colletotrichum fioriniae PJ7 DEAD/DEAH box helicase mRNA	--	--	--	--	--	--	--	--	--	--	--	--	--	--	--	--	--	--
Cluster-28754.0	sbi-miR396d，sbi-miR396e	581	--	--	--	--	--	XM_007584316.1	XM_007584316	41	5.31009e-10	Neofusicoccum parvum UCRNP2 putative small nuclear ribonucleoprotein sm d1 protein mRNA	--	--	--	--	--	--	--	--	--	--	--	--	--	--	--	--	--	--
Cluster-31162.0	novel_122	467	--	--	--	--	--	--	--	--	--	--	--	--	--	--	--	--	--	--	--	--	--	--	--	--	--	--	--	--
Cluster-31402.0	novel_11	1706	10405887	POE61066.1	592	2.3e-58	cell division control protein 3 [Quercus suber]	XM_003046097.1	XM_003046097	617	0	Nectria haematococca mpVI 77-13-4 hypothetical protein, mRNA	--	--	--	--	P48008	875	1.6e-92	Septin homolog spn3 OS=Schizosaccharomyces pombe (strain 972 / ATCC 24843) GN=spn3 PE=1 SV=3	PF01926//PF03193//PF03271//PF05049//PF00735	50S ribosome-binding GTPase//Protein of unknown function, DUF258//EB1-like C-terminal motif//Interferon-inducible GTPase (IIGP)//Septin	--	--	GO:0008017//GO:0003924//GO:0005525	microtubule binding//GTPase activity//GTP binding	GO:0016020//GO:0045298	membrane//tubulin complex	KOG2655	Septin family protein (P-loop GTPase)
Cluster-33247.0	novel_124	3159	10651203	XP_023872666.1	2905	0	chitin synthase 6-like [Quercus suber]	KF740723.1	KF740723	699	0	Fusarium oxysporum f. cubense chitin synthase CHS7 mRNA, complete cds	--	--	--	--	O13395	2211	3.5e-247	Chitin synthase 6 OS=Ustilago maydis (strain 521 / FGSC 9021) GN=CHS6 PE=3 SV=2	PF13506//PF01958	Glycosyl transferase family 21//Domain of unknown function DUF108	GO:0019363//GO:0006742//GO:0055114	pyridine nucleotide biosynthetic process//NADP catabolic process//oxidation-reduction process	GO:0016491//GO:0016757	oxidoreductase activity//transferase activity, transferring glycosyl groups	--	--	KOG2571	Chitin synthase/hyaluronan synthase (glycosyltransferases)
Cluster-33377.1	novel_123	4595	6115346	KXZ55451.1	1242	2.6e-133	hypothetical protein GPECTOR_2g1000 [Gonium pectorale]	XM_001694888.1	XM_001694888	127	6.89574e-57	Chlamydomonas reinhardtii copper responsive regulator 1 (CRR1) mRNA, complete cds	--	--	--	--	Q9SMX9	276	1.2e-22	Squamosa promoter-binding-like protein 1 OS=Arabidopsis thaliana GN=SPL1 PE=1 SV=2	PF13606//PF03110//PF03155//PF00424//PF00023	Ankyrin repeat//SBP domain//ALG6, ALG8 glycosyltransferase family//REV protein (anti-repression trans-activator protein)//Ankyrin repeat	GO:0006355	regulation of transcription, DNA-templated	GO:0016758//GO:0003700//GO:0005515//GO:0003677	transferase activity, transferring hexosyl groups//transcription factor activity, sequence-specific DNA binding//protein binding//DNA binding	GO:0042025//GO:0005667//GO:0005789//GO:0005634	host cell nucleus//transcription factor complex//endoplasmic reticulum membrane//nucleus	--	--
Cluster-33491.0	novel_50	1148	--	--	--	--	--	--	--	--	--	--	--	--	--	--	--	--	--	--	--	--	--	--	--	--	--	--	--	--
Cluster-33693.0	novel_122	1477	1468631	BAK02186.1	1941	7.4e-215	predicted protein [Hordeum vulgare subsp. vulgare]	XM_631629.1	XM_631629	250	9.19362e-126	Dictyostelium discoideum AX4 elongation factor 2 (efbA) mRNA, complete cds	K03234	EEF2	elongation factor 2	http://www.genome.jp/dbget-bin/www_bget?ko:K03234	P29691	1944	1.5e-216	Elongation factor 2 OS=Caenorhabditis elegans GN=eef-2 PE=2 SV=4	PF03144//PF03764	Elongation factor Tu domain 2//Elongation factor G, domain IV	--	--	GO:0005525	GTP binding	--	--	KOG0469	Elongation factor 2
Cluster-3391.0	sbi-miR399a	437	8471934	OSX77594.1	233	2.5e-17	hypothetical protein BU14_0142s0005 [Porphyra umbilicalis]	--	--	--	--	--	--	--	--	--	--	--	--	--	--	--	--	--	--	--	--	--	--	--
Cluster-34175.0	novel_11	1919	10458170	POF13350.1	457	1.2e-42	hypothetical protein CFP56_10497 [Quercus suber]	XM_018806607.1	XM_018806607	69	4.97677e-25	Trichoderma gamsii hypothetical protein mRNA	--	--	--	--	--	--	--	--	PF00384//PF05793	Molybdopterin oxidoreductase//Transcription initiation factor IIF, alpha subunit (TFIIF-alpha)	GO:0006367//GO:0055114//GO:0032968	transcription initiation from RNA polymerase II promoter//oxidation-reduction process//positive regulation of transcription elongation from RNA polymerase II promoter	GO:0003677//GO:0016491	DNA binding//oxidoreductase activity	GO:0005634	nucleus	--	--
Cluster-34280.0	novel_50	1274	10408065	POE63244.1	1063	4.1e-113	uncharacterized protein c30d11.11 [Quercus suber]	XM_002483469.1	XM_002483469	63	7.08467e-22	Talaromyces stipitatus ATCC 10500 IZH family channel protein (Izh3), putative, mRNA	K07297	ADIPOR	adiponectin receptor	http://www.genome.jp/dbget-bin/www_bget?ko:K07297	Q09910	592	7.7e-60	Uncharacterized protein C30D11.11 OS=Schizosaccharomyces pombe (strain 972 / ATCC 24843) GN=SPAC30D11.11 PE=4 SV=1	PF02674//PF05767//PF03006	Colicin V production protein//Poxvirus virion envelope protein A14//Haemolysin-III related	GO:0009403	toxin biosynthetic process	--	--	GO:0016020//GO:0019031//GO:0016021	membrane//viral envelope//integral component of membrane	KOG0748	Predicted membrane proteins, contain hemolysin III domain
Cluster-34921.0	sbi-miR396e	844	10435051	POE90230.1	537	2.7e-52	putative mitochondrial carrier [Quercus suber]	XM_006964125.1	XM_006964125	161	1.54158e-76	Trichoderma reesei QM6a predicted protein (TRIREDRAFT_59472), partial mRNA	K15116	SLC25A33_36, RIM2	solute carrier family 25, member 33/36	http://www.genome.jp/dbget-bin/www_bget?ko:K15116	Q9P6L7	474	2.4e-46	Uncharacterized mitochondrial carrier C688.09 OS=Schizosaccharomyces pombe (strain 972 / ATCC 24843) GN=SPAC688.09 PE=3 SV=1	PF03201	H2-forming N5,N10-methylene-tetrahydromethanopterin dehydrogenase	GO:0046656//GO:0015948//GO:0055114	folic acid biosynthetic process//methanogenesis//oxidation-reduction process	GO:0018537//GO:0047068	coenzyme F420-dependent N5,N10-methenyltetrahydromethanopterin reductase activity//N5,N10-methenyltetrahydromethanopterin hydrogenase activity	--	--	KOG0757	Mitochondrial carrier protein - Rim2p/Mrs12p
Cluster-35230.0	novel_124	909	4024106	XP_009351311.1	535	4.9e-52	PREDICTED: Golgi apparatus membrane protein tvp15-like [Pyrus x bretschneideri]	XM_018387610.1	XM_018387610	141	2.18172e-65	Fusarium oxysporum f. sp. lycopersici 4287 hypothetical protein mRNA	--	--	--	--	O14223	217	1.7e-16	Golgi apparatus membrane protein tvp15 OS=Schizosaccharomyces pombe (strain 972 / ATCC 24843) GN=tvp15 PE=3 SV=2	PF10233	Uncharacterized conserved protein CG6151-P	--	--	--	--	GO:0016021	integral component of membrane	--	--
Cluster-35414.0	sbi-miR396d	2155	--	--	--	--	--	XM_018320515.1	XM_018320515	395	0	Purpureocillium lilacinum serine/threonine-protein kinase cot-1 partial mRNA	K12826	SF3A2, SAP62	splicing factor 3A subunit 2	http://www.genome.jp/dbget-bin/www_bget?ko:K12826	P38679	1261	3.5e-137	Serine/threonine-protein kinase cot-1 OS=Neurospora crassa (strain ATCC 24698 / 74-OR23-1A / CBS 708.71 / DSM 1257 / FGSC 987) GN=cot-1 PE=2 SV=2	PF00433//PF09732//PF00069//PF07714	Protein kinase C terminal domain//Cactus-binding C-terminus of cactin protein//Protein kinase domain//Protein tyrosine kinase	GO:0016310//GO:0006468//GO:0009069	phosphorylation//protein phosphorylation//serine family amino acid metabolic process	GO:0005515//GO:0004672//GO:0005524//GO:0004674	protein binding//protein kinase activity//ATP binding//protein serine/threonine kinase activity	--	--	KOG0227	Splicing factor 3a, subunit 2
Cluster-35570.0	novel_8	1326	2231457	XP_004489250.1	443	3.4e-41	PREDICTED: phosphoenolpyruvate..phosphate translocator 2, chloroplastic-like [Cicer arietinum]	--	--	--	--	--	K15283	SLC35E1	solute carrier family 35, member E1	http://www.genome.jp/dbget-bin/www_bget?ko:K15283	Q9VR50	507	5.7e-50	Solute carrier family 35 member E1 homolog OS=Drosophila melanogaster GN=CG14621 PE=2 SV=1	PF04517//PF00892//PF08449	Microvirus lysis protein (E), C terminus//EamA-like transporter family//UAA transporter family	GO:0019054//GO:0055085	modulation by virus of host process//transmembrane transport	GO:0004857	enzyme inhibitor activity	GO:0016020//GO:0016021	membrane//integral component of membrane	KOG1441	Glucose-6-phosphate/phosphate and phosphoenolpyruvate/phosphate antiporter
Cluster-35701.0	novel_182，novel_183	1797	10650504	XP_023871876.1	1648	8.5e-181	pre-mRNA-processing protein 45-like [Quercus suber]	XM_018325175.1	XM_018325175	558	0	Purpureocillium lilacinum pre-mRNA-processing protein 45 partial mRNA	K06063	SNW1, SKIIP, SKIP	SNW domain-containing protein 1	http://www.genome.jp/dbget-bin/www_bget?ko:K06063	Q4WEH7	1845	5.5e-205	Pre-mRNA-processing protein 45 OS=Neosartorya fumigata (strain ATCC MYA-4609 / Af293 / CBS 101355 / FGSC A1100) GN=prp45 PE=3 SV=1	PF02731	SKIP/SNW domain	GO:0000398	mRNA splicing, via spliceosome	--	--	GO:0005681	spliceosomal complex	KOG2441	mRNA splicing factor/probable chromatin binding snw family nuclear protein
Cluster-3613.0	novel_11	879	--	--	--	--	--	--	--	--	--	--	--	--	--	--	--	--	--	--	--	--	--	--	--	--	--	--	--	--
Cluster-36560.0	novel_22	1531	10683072	XP_023901919.1	1472	1.9e-160	nucleolar protein 56-like [Quercus suber]	XM_009259171.1	XM_009259171	718	0	Fusarium pseudograminearum CS3096 hypothetical protein partial mRNA	K14564	NOP56	nucleolar protein 56	http://www.genome.jp/dbget-bin/www_bget?ko:K14564	Q12460	1331	1.9e-145	Nucleolar protein 56 OS=Saccharomyces cerevisiae (strain ATCC 204508 / S288c) GN=NOP56 PE=1 SV=1	--	--	--	--	--	--	--	--	KOG2573	Ribosome biogenesis protein - Nop56p/Sik1p
Cluster-36829.0	sbi-miR156a	692	21041	CAA71090.1	633	1.6e-63	ribosomal protein L13a [Cyanophora paradoxa]	--	--	--	--	--	K02872	RP-L13Ae, RPL13A	large subunit ribosomal protein L13Ae	http://www.genome.jp/dbget-bin/www_bget?ko:K02872	P93099	633	7.3e-65	60S ribosomal protein L13a OS=Cyanophora paradoxa PE=2 SV=1	PF00572	Ribosomal protein L13	GO:0006412//GO:0042254	translation//ribosome biogenesis	GO:0003735	structural constituent of ribosome	GO:0005840	ribosome	KOG3204	60S ribosomal protein L13a
Cluster-37282.0	novel_11	674	--	--	--	--	--	XM_011596852.1	XM_011596852	34	4.83696e-06	PREDICTED: Aquila chrysaetos canadensis protein disulfide isomerase family A, member 3 (PDIA3), mRNA	K13984	TXNDC5, ERP46	thioredoxin domain-containing protein 5	http://www.genome.jp/dbget-bin/www_bget?ko:K13984	Q91W90	281	4.7e-24	Thioredoxin domain-containing protein 5 OS=Mus musculus GN=Txndc5 PE=1 SV=2	PF00085	Thioredoxin	GO:0045454	cell redox homeostasis	--	--	--	--	KOG0191	Thioredoxin/protein disulfide isomerase
Cluster-37323.0	novel_15	2754	5462632	XP_013902264.1	1439	2.2e-156	hypothetical protein MNEG_4714 [Monoraphidium neglectum]	--	--	--	--	--	--	--	--	--	Q852K0	596	5.7e-60	Probable zinc metalloprotease EGY1, chloroplastic OS=Oryza sativa subsp. japonica GN=EGY1 PE=2 SV=3	PF10584//PF02163	Proteasome subunit A N-terminal signature//Peptidase family M50	GO:0006511//GO:0006508	ubiquitin-dependent protein catabolic process//proteolysis	GO:0004222//GO:0004175	metalloendopeptidase activity//endopeptidase activity	GO:0019773	proteasome core complex, alpha-subunit complex	--	--
Cluster-37877.0	novel_133	1817	10702298	XP_023926302.1	760	8.1e-78	probable sugar phosphate..phosphate translocator At5g25400 [Quercus suber]	XM_018386460.1	XM_018386460	1540	0	Fusarium oxysporum f. sp. lycopersici 4287 hypothetical protein mRNA	--	--	--	--	Q9LFN3	424	3.3e-40	Probable sugar phosphate/phosphate translocator At5g11230 OS=Arabidopsis thaliana GN=At5g11230 PE=2 SV=1	PF08449//PF00892	UAA transporter family//EamA-like transporter family	GO:0055085	transmembrane transport	--	--	GO:0016020//GO:0016021	membrane//integral component of membrane	--	--
Cluster-37904.0	novel_15	3764	2424384	XP_005651166.1	520	1.1e-49	O-linked N-acetylglucosamine transferase [Coccomyxa subellipsoidea C-169]	--	--	--	--	--	K09667	OGT	protein O-GlcNAc transferase	http://www.genome.jp/dbget-bin/www_bget?ko:K09667	O82039	435	3.6e-41	Probable UDP-N-acetylglucosamine--peptide N-acetylglucosaminyltransferase SPINDLY OS=Petunia hybrida GN=SPY PE=2 SV=1	PF09025//PF08417	YopR, type III needle-polymerisation regulator//Pheophorbide a oxygenase	GO:0030254//GO:0009405//GO:0055114	protein secretion by the type III secretion system//pathogenesis//oxidation-reduction process	GO:0010277	chlorophyllide a oxygenase [overall] activity	GO:0030257	type III protein secretion system complex	KOG4626	O-linked N-acetylglucosamine transferase OGT
Cluster-38105.0	novel_75	516	--	--	--	--	--	XM_004352430.1	XM_004352430	373	0	Acanthamoeba castellanii str. Neff 60s Acidic ribosomal protein (ACA1_360200) mRNA, complete cds	--	--	--	--	P29763	127	2.6e-06	60S acidic ribosomal protein P1 OS=Chlamydomonas reinhardtii PE=3 SV=1	PF06072//PF04546	Alphaherpesvirus tegument protein US9//Sigma-70, non-essential region	GO:0006355//GO:0006352	regulation of transcription, DNA-templated//DNA-templated transcription, initiation	GO:0016987//GO:0003677//GO:0003700	sigma factor activity//DNA binding//transcription factor activity, sequence-specific DNA binding	GO:0005667//GO:0019033	transcription factor complex//viral tegument	--	--
Cluster-38772.0	novel_160	1123	--	--	--	--	--	--	--	--	--	--	--	--	--	--	--	--	--	--	PF04434	SWIM zinc finger	--	--	GO:0008270	zinc ion binding	--	--	--	--
Cluster-39174.0	sbi-miR399a	1527	10401375	POE56554.1	967	6.7e-102	homoserine kinase [Quercus suber]	XM_018383243.1	XM_018383243	1239	0	Fusarium oxysporum f. sp. lycopersici 4287 homoserine kinase mRNA	--	--	--	--	P17423	860	7.7e-91	Homoserine kinase OS=Saccharomyces cerevisiae (strain ATCC 204508 / S288c) GN=THR1 PE=1 SV=4	PF00288	GHMP kinases N terminal domain	--	--	GO:0005524	ATP binding	--	--	--	--
Cluster-39377.0	sbi-miR164a	3098	10304663	PNW72441.1	626	4.7e-62	hypothetical protein CHLRE_16g680117v5 [Chlamydomonas reinhardtii]	--	--	--	--	--	K15692	RNF13, RZF	E3 ubiquitin-protein ligase RNF13	http://www.genome.jp/dbget-bin/www_bget?ko:K15692	Q69U49	206	1.1e-14	Receptor homology region, transmembrane domain- and RING domain-containing protein 2 OS=Oryza sativa subsp. japonica GN=RMR1 PE=2 SV=2	PF17123//PF13639//PF14634//PF12678//PF00097//PF17122//PF03594//PF12861	RING-like zinc finger//Ring finger domain//zinc-RING finger domain//RING-H2 zinc finger//Zinc finger, C3HC4 type (RING finger)//Zinc-finger//Benzoate membrane transport protein//Anaphase-promoting complex subunit 11 RING-H2 finger	GO:0016567//GO:0042919//GO:0006810	protein ubiquitination//benzoate transport//transport	GO:0004842//GO:0042925//GO:0046872//GO:0008270//GO:0005515	ubiquitin-protein transferase activity//benzoate transporter activity//metal ion binding//zinc ion binding//protein binding	GO:0005680//GO:0016021	anaphase-promoting complex//integral component of membrane	KOG0800	FOG: Predicted E3 ubiquitin ligase
Cluster-39409.0	novel_41	1759	1341499	XP_002956223.1	1154	1.6e-123	hypothetical protein VOLCADRAFT_83516 [Volvox carteri f. nagariensis]	AK108928.1	AK108928	476	0	Oryza sativa Japonica Group cDNA clone:002-153-A03, full insert sequence	K00208	fabI	enoyl-	http://www.genome.jp/dbget-bin/www_bget?ko:K00208	Q6Z0I4	1087	4.2e-117	Enoyl-[acyl-carrier-protein] reductase [NADH] 1, chloroplastic OS=Oryza sativa subsp. japonica GN=Os08g0327400 PE=2 SV=1	PF00106	short chain dehydrogenase	GO:0008152	metabolic process	GO:0016491	oxidoreductase activity	--	--	--	--
Cluster-39474.0	novel_50	971	10677608	XP_023899376.1	624	2.5e-62	N-terminal acetyltransferase A complex catalytic subunit ard1-like [Quercus suber]	XM_018383217.1	XM_018383217	779	0	Fusarium oxysporum f. sp. lycopersici 4287 acetyltransferase mRNA	K20791	NAA10_11, ARD1_2	N-alpha-acetyltransferase 10/11	http://www.genome.jp/dbget-bin/www_bget?ko:K20791	Q9UTI3	510	1.9e-50	N-terminal acetyltransferase A complex catalytic subunit ard1 OS=Schizosaccharomyces pombe (strain 972 / ATCC 24843) GN=ard1 PE=1 SV=1	PF05297//PF13673//PF00583//PF08445//PF13508	Herpesvirus latent membrane protein 1 (LMP1)//Acetyltransferase (GNAT) domain//Acetyltransferase (GNAT) family//FR47-like protein//Acetyltransferase (GNAT) domain	GO:0019087//GO:0042967	transformation of host cell by virus//acyl-carrier-protein biosynthetic process	GO:0016747//GO:0008080	transferase activity, transferring acyl groups other than amino-acyl groups//N-acetyltransferase activity	GO:0016021	integral component of membrane	KOG3235	Subunit of the major N alpha-acetyltransferase
Cluster-39966.0	novel_50	2137	10320070	PNW87848.1	2161	3.3e-240	hypothetical protein CHLRE_01g004300v5 [Chlamydomonas reinhardtii]	XM_001702061.1	XM_001702061	447	0	Chlamydomonas reinhardtii strain CC-503 cw92 mt+	K01953	asnB, ASNS	asparagine synthase (glutamine-hydrolysing)	http://www.genome.jp/dbget-bin/www_bget?ko:K01953	O24661	1807	1.7e-200	Asparagine synthetase [glutamine-hydrolyzing] OS=Triphysaria versicolor GN=AS PE=2 SV=3	PF00733//PF10099	Asparagine synthase//Anti-sigma-K factor rskA	GO:0006529//GO:0006522//GO:0006531	asparagine biosynthetic process//alanine metabolic process//aspartate metabolic process	GO:0004066	asparagine synthase (glutamine-hydrolyzing) activity	GO:0005886//GO:0016021	plasma membrane//integral component of membrane	KOG0571	Asparagine synthase (glutamine-hydrolyzing)
Cluster-41175.0	novel_133	2608	9330709	GAX81949.1	181	1.6e-10	hypothetical protein CEUSTIGMA_g9377.t1 [Chlamydomonas eustigma]	--	--	--	--	--	--	--	--	--	--	--	--	--	PF00782//PF00582	Dual specificity phosphatase, catalytic domain//Universal stress protein family	GO:0006470//GO:0006950	protein dephosphorylation//response to stress	GO:0008138	protein tyrosine/serine/threonine phosphatase activity	--	--	--	--
Cluster-41773.0	sbi-miR6217a-5p	1464	10460361	POF15541.1	767	1e-78	wd repeat-containing protein jip5 [Quercus suber]	XM_018395586.1	XM_018395586	1150	0	Fusarium oxysporum f. sp. lycopersici 4287 hypothetical protein mRNA	--	--	--	--	Q875D4	955	7.1e-102	WD repeat-containing protein JIP5 OS=Podospora anserina (strain S / ATCC MYA-4624 / DSM 980 / FGSC 10383) GN=JIP5 PE=3 SV=1	PF04546//PF04147//PF02724	Sigma-70, non-essential region//Nop14-like family//CDC45-like protein	GO:0006355//GO:0006352//GO:0006270	regulation of transcription, DNA-templated//DNA-templated transcription, initiation//DNA replication initiation	GO:0003677//GO:0016987//GO:0003700	DNA binding//sigma factor activity//transcription factor activity, sequence-specific DNA binding	GO:0032040//GO:0005667	small-subunit processome//transcription factor complex	--	--
Cluster-42003.0	novel_133	3637	--	--	--	--	--	--	--	--	--	--	--	--	--	--	Q32PX7	150	3.9e-08	Far upstream element-binding protein 1 OS=Rattus norvegicus GN=Fubp1 PE=1 SV=1	PF13014//PF02148//PF07650//PF06412//PF00013	KH domain//Zn-finger in ubiquitin-hydrolases and other protein//KH domain//Conjugal transfer protein TraD//KH domain	GO:0000746	conjugation	GO:0003723//GO:0008270	RNA binding//zinc ion binding	--	--	--	--
Cluster-43110.0	novel_75	2549	10910302	PRW59467.1	239	2.9e-17	molecular chaperone [Chlorella sorokiniana]	--	--	--	--	--	K13993	HSP20	HSP20 family protein	http://www.genome.jp/dbget-bin/www_bget?ko:K13993	P13853	184	3.1e-12	17.6 kDa class I heat shock protein 3 OS=Arabidopsis thaliana GN=HSP17.6C PE=2 SV=2	--	--	--	--	--	--	--	--	--	--
Cluster-43315.0	novel_43	1004	9708993	PIM98146.1	161	1.3e-08	hypothetical protein CDL12_29376 [Handroanthus impetiginosus]	--	--	--	--	--	--	--	--	--	P24076	148	1.8e-08	Glu S.griseus protease inhibitor OS=Momordica charantia PE=1 SV=1	PF00280	Potato inhibitor I family	GO:0009611	response to wounding	GO:0004867	serine-type endopeptidase inhibitor activity	--	--	--	--
Cluster-44224.0	novel_75	1834	5463924	XP_013903556.1	347	6.3e-30	Initiation-specificalpha-1,6-mannosyltransferase [Monoraphidium neglectum]	--	--	--	--	--	--	--	--	--	Q5A4E3	187	1e-12	Initiation-specific alpha-1,6-mannosyltransferase OS=Candida albicans (strain SC5314 / ATCC MYA-2876) GN=OCH1 PE=3 SV=1	PF04546//PF12919//PF16622	Sigma-70, non-essential region//TcdA/TcdB catalytic glycosyltransferase domain//zinc-finger C2H2-type	GO:0006355//GO:0006352	regulation of transcription, DNA-templated//DNA-templated transcription, initiation	GO:0016757//GO:0003677//GO:0016987//GO:0046872//GO:0003700	transferase activity, transferring glycosyl groups//DNA binding//sigma factor activity//metal ion binding//transcription factor activity, sequence-specific DNA binding	GO:0005667	transcription factor complex	--	--
Cluster-44968.0	sbi-miR167a	1313	--	--	--	--	--	--	--	--	--	--	--	--	--	--	--	--	--	--	PF01589//PF05510	Alphavirus E1 glycoprotein//Sarcoglycan alpha/epsilon	--	--	GO:0004252	serine-type endopeptidase activity	GO:0055036//GO:0016012//GO:0019028	virion membrane//sarcoglycan complex//viral capsid	--	--
Cluster-45510.0	novel_118	3402	10920314	PSC73660.1	503	9.5e-48	Superoxide-generating NADPH oxidase heavy chain subunit B [Micractinium conductrix]	--	--	--	--	--	--	--	--	--	Q8VY13	302	8.7e-26	Ferric reduction oxidase 8, mitochondrial OS=Arabidopsis thaliana GN=FRO8 PE=2 SV=1	PF08022//PF08030	FAD-binding domain//Ferric reductase NAD binding domain	GO:0055114	oxidation-reduction process	GO:0016491	oxidoreductase activity	--	--	--	--
Cluster-45734.0	novel_22	1163	1877892	AFM76999.1	282	1.4e-22	pathogenesis related protein 1a, partial [Pyrus communis]	XM_018389018.1	XM_018389018	932	0	Fusarium oxysporum f. sp. lycopersici 4287 hypothetical protein mRNA	K13449	PR1	pathogenesis-related protein 1	http://www.genome.jp/dbget-bin/www_bget?ko:K13449	P07053	250	3.2e-20	Pathogenesis-related protein 1B OS=Nicotiana tabacum PE=2 SV=1	--	--	--	--	--	--	--	--	--	--
Cluster-45959.0	novel_43	1098	3777780	XP_008881414.1	582	2.1e-57	hypothetical protein H310_15207, partial [Aphanomyces invadans]	--	--	--	--	--	--	--	--	--	Q5HE19	502	1.8e-49	Zinc-type alcohol dehydrogenase-like protein SACOL2177 OS=Staphylococcus aureus (strain COL) GN=SACOL2177 PE=3 SV=1	PF08240//PF02254//PF00107	Alcohol dehydrogenase GroES-like domain//TrkA-N domain//Zinc-binding dehydrogenase	GO:0006813//GO:0055114	potassium ion transport//oxidation-reduction process	--	--	--	--	KOG1198	Zinc-binding oxidoreductase
Cluster-4611.0	novel_124	1016	--	--	--	--	--	--	--	--	--	--	--	--	--	--	Q52F10	560	3.1e-56	Pre-mRNA-splicing factor CWC26 OS=Magnaporthe oryzae (strain 70-15 / ATCC MYA-4617 / FGSC 8958) GN=CWC26 PE=3 SV=1	--	--	--	--	--	--	--	--	KOG2654	Uncharacterized conserved protein
Cluster-46312.0	novel_149	1862	4688948	XP_011016760.1	1949	1.1e-215	PREDICTED: probable aspartokinase [Populus euphratica]	XM_018378311.1	XM_018378311	1621	0	Fusarium oxysporum f. sp. lycopersici 4287 aspartate kinase mRNA	--	--	--	--	O60163	1190	5.1e-129	Probable aspartokinase OS=Schizosaccharomyces pombe (strain 972 / ATCC 24843) GN=SPBC19F5.04 PE=1 SV=1	PF08220//PF00250//PF01842	DeoR-like helix-turn-helix domain//Forkhead domain//ACT domain	GO:0006355//GO:0008152	regulation of transcription, DNA-templated//metabolic process	GO:0003700//GO:0016597//GO:0043565	transcription factor activity, sequence-specific DNA binding//amino acid binding//sequence-specific DNA binding	GO:0005667//GO:0005622	transcription factor complex//intracellular	KOG0456	Aspartate kinase
Cluster-46320.0	novel_160	3552	10423431	POE78610.1	4132	0	fatty acid synthase subunit beta [Quercus suber]	XM_018385042.1	XM_018385042	3229	0	Fusarium oxysporum f. sp. lycopersici 4287 fatty acid synthase subunit beta, fungi type mRNA	--	--	--	--	P34229	3324	0	Fatty acid synthase subunit beta OS=Yarrowia lipolytica (strain CLIB 122 / E 150) GN=FAS1 PE=3 SV=2	PF08354//PF03358	Domain of unknown function (DUF1729)//NADPH-dependent FMN reductase	GO:0055114//GO:0042967//GO:0006633	oxidation-reduction process//acyl-carrier-protein biosynthetic process//fatty acid biosynthetic process	GO:0004318//GO:0016491	enoyl-[acyl-carrier-protein] reductase (NADH) activity//oxidoreductase activity	GO:0005835	fatty acid synthase complex	--	--
Cluster-4668.0	novel_32	1150	--	--	--	--	--	--	--	--	--	--	--	--	--	--	--	--	--	--	PF00335//PF00083//PF01284	Tetraspanin family//Sugar (and other) transporter//Membrane-associating domain	GO:0055085	transmembrane transport	GO:0022857	transmembrane transporter activity	GO:0016020//GO:0016021	membrane//integral component of membrane	--	--
Cluster-47613.0	novel_32	1139	--	--	--	--	--	XM_009150815.2	XM_009150815	89	2.22278e-36	PREDICTED: Brassica rapa glyceraldehyde-3-phosphate dehydrogenase GAPCP2, chloroplastic (LOC103872420), mRNA	K00134	GAPDH, gapA	glyceraldehyde 3-phosphate dehydrogenase	http://www.genome.jp/dbget-bin/www_bget?ko:K00134	Q5R2J2	1377	6.5e-151	Glyceraldehyde-3-phosphate dehydrogenase OS=Pelodiscus sinensis GN=GAPDH PE=2 SV=1	PF02826//PF04055//PF02800//PF01113//PF00044	D-isomer specific 2-hydroxyacid dehydrogenase, NAD binding domain//Radical SAM superfamily//Glyceraldehyde 3-phosphate dehydrogenase, C-terminal domain//Dihydrodipicolinate reductase, N-terminus//Glyceraldehyde 3-phosphate dehydrogenase, NAD binding domain	GO:0055114//GO:0009085//GO:0009089	oxidation-reduction process//lysine biosynthetic process//lysine biosynthetic process via diaminopimelate	GO:0008839//GO:0016620//GO:0051287//GO:0051536//GO:0003824	4-hydroxy-tetrahydrodipicolinate reductase//oxidoreductase activity, acting on the aldehyde or oxo group of donors, NAD or NADP as acceptor//NAD binding//iron-sulfur cluster binding//catalytic activity	--	--	KOG0657	Glyceraldehyde 3-phosphate dehydrogenase
Cluster-47957.0	sbi-miR396d	1518	--	--	--	--	--	--	--	--	--	--	--	--	--	--	--	--	--	--	--	--	--	--	--	--	--	--	--	--
Cluster-47989.0	sbi-miR164a	952	--	--	--	--	--	HF679023.1	HF679023	495	0	Fusarium fujikuroi IMI 58289 draft genome, chromosome FFUJ_chr01	--	--	--	--	--	--	--	--	--	--	--	--	--	--	--	--	--	--
Cluster-48345.0	novel_122	1430	10461391	POF16571.1	287	4.5e-23	cytochrome c oxidase assembly protein cox16, mitochondrial [Quercus suber]	XM_018386996.1	XM_018386996	1103	0	Fusarium oxysporum f. sp. lycopersici 4287 cytochrome c oxidase assembly protein COX16, mitochondrial mRNA	--	--	--	--	Q4I8P5	579	2.8e-58	Cytochrome c oxidase assembly protein COX16, mitochondrial OS=Gibberella zeae (strain PH-1 / ATCC MYA-4620 / FGSC 9075 / NRRL 31084) GN=COX16 PE=3 SV=1	PF14138//PF02827	Cytochrome c oxidase assembly protein COX16//cAMP-dependent protein kinase inhibitor	GO:0006469//GO:0045859	negative regulation of protein kinase activity//regulation of protein kinase activity	GO:0004862	cAMP-dependent protein kinase inhibitor activity	GO:0031966//GO:0005952	mitochondrial membrane//cAMP-dependent protein kinase complex	--	--
Cluster-48654.0	novel_50	2847	10464889	POF20069.1	636	3e-63	putative nucleolar complex protein 14 [Quercus suber]	XM_018378863.1	XM_018378863	2458	0	Fusarium oxysporum f. sp. lycopersici 4287 hypothetical protein mRNA	--	--	--	--	Q6C2F4	533	1.2e-52	Probable nucleolar complex protein 14 OS=Yarrowia lipolytica (strain CLIB 122 / E 150) GN=NOP14 PE=3 SV=1	PF04517//PF13979//PF04147	Microvirus lysis protein (E), C terminus//SopA-like catalytic domain//Nop14-like family	GO:0019054//GO:0016567	modulation by virus of host process//protein ubiquitination	GO:0004857//GO:0004842	enzyme inhibitor activity//ubiquitin-protein transferase activity	GO:0032040	small-subunit processome	KOG2147	Nucleolar protein involved in 40S ribosome biogenesis
Cluster-49162.0	novel_22	3233	10677491	XP_023899246.1	1676	8.7e-184	UDP-N-acetylglucosamine pyrophosphorylase-like [Quercus suber]	XM_018377437.1	XM_018377437	1940	0	Fusarium oxysporum f. sp. lycopersici 4287 UDP-N-acetylglucosamine pyrophosphorylase mRNA	K00384	trxB, TRR	thioredoxin reductase (NADPH)	http://www.genome.jp/dbget-bin/www_bget?ko:K00384	P51978	1348	4.2e-147	Thioredoxin reductase OS=Neurospora crassa (strain ATCC 24698 / 74-OR23-1A / CBS 708.71 / DSM 1257 / FGSC 987) GN=cys-9 PE=3 SV=1	PF01266//PF01134//PF00070//PF07992//PF12831//PF13241//PF01704	FAD dependent oxidoreductase//Glucose inhibited division protein A//Pyridine nucleotide-disulphide oxidoreductase//Pyridine nucleotide-disulphide oxidoreductase//FAD dependent oxidoreductase//Putative NAD(P)-binding//UTP--glucose-1-phosphate uridylyltransferase	GO:0055114//GO:0019354//GO:0006779//GO:0008033//GO:0008152	oxidation-reduction process//siroheme biosynthetic process//porphyrin-containing compound biosynthetic process//tRNA processing//metabolic process	GO:0070569//GO:0016491//GO:0050660//GO:0043115	uridylyltransferase activity//oxidoreductase activity//flavin adenine dinucleotide binding//precorrin-2 dehydrogenase activity	--	--	KOG2388	UDP-N-acetylglucosamine pyrophosphorylase
Cluster-49284.0	novel_31，novel_52，novel_181	653	2193656	EOD14804.1	647	3.7e-65	hypothetical protein EMIHUDRAFT_61745 [Emiliania huxleyi CCMP1516]	--	--	--	--	--	K02997	RP-S9e, RPS9	small subunit ribosomal protein S9e	http://www.genome.jp/dbget-bin/www_bget?ko:K02997	A6QLG5	634	5.3e-65	40S ribosomal protein S9 OS=Bos taurus GN=RPS9 PE=2 SV=1	PF00163//PF01479	Ribosomal protein S4/S9 N-terminal domain//S4 domain	--	--	GO:0019843//GO:0003723	rRNA binding//RNA binding	GO:0005622	intracellular	KOG3301	Ribosomal protein S4
Cluster-49420.0	novel_160	1908	5465191	XP_013904823.1	749	1.6e-76	hypothetical protein MNEG_2158 [Monoraphidium neglectum]	XM_001697211.1	XM_001697211	114	4.77576e-50	Chlamydomonas reinhardtii strain CC-503 cw92 mt+	--	--	--	--	Q7Y1W1	151	1.6e-08	Protein TIC 56, chloroplastic OS=Arabidopsis thaliana GN=TIC56 PE=1 SV=1	PF04799	fzo-like conserved region	GO:0008053	mitochondrial fusion	GO:0003924	GTPase activity	GO:0005741//GO:0016021	mitochondrial outer membrane//integral component of membrane	--	--
Cluster-49678.0	sbi-miR164a	4514	5921733	GAQ79097.1	381	1.8e-33	hypothetical protein KFL_000240280 [Klebsormidium nitens]	--	--	--	--	--	--	--	--	--	--	--	--	--	PF11522	Yeast phosphatidylinositol-4-OH kinase Pik1	--	--	GO:0016773	phosphotransferase activity, alcohol group as acceptor	--	--	--	--
Cluster-49915.0	novel_31	2752	--	--	--	--	--	XM_018887064.1	XM_018887064	1700	0	Fusarium verticillioides 7600 hypothetical protein mRNA	--	--	--	--	--	--	--	--	--	--	--	--	--	--	--	--	--	--
Cluster-50593.0	sbi-miR399a	1073	--	--	--	--	--	XM_018377456.1	XM_018377456	907	0	Fusarium oxysporum f. sp. lycopersici 4287 hypothetical protein partial mRNA	--	--	--	--	--	--	--	--	--	--	--	--	--	--	--	--	--	--
Cluster-5068.0	sbi-miR164a，sbi-miR164b	778	10658690	XP_023878358.1	354	4.1e-31	nuclease PA3-like [Quercus suber]	--	--	--	--	--	--	--	--	--	P24021	384	6.1e-36	Nuclease S1 OS=Aspergillus oryzae (strain ATCC 42149 / RIB 40) GN=nucS PE=1 SV=2	PF02265	S1/P1 Nuclease	GO:0006308	DNA catabolic process	GO:0004519//GO:0003676	endonuclease activity//nucleic acid binding	--	--	--	--
Cluster-50691.0	novel_52	776	1452956	CCA22399.1	679	8.5e-69	40S ribosomal protein S82 putative [Albugo laibachii Nc14]	--	--	--	--	--	K02995	RP-S8e, RPS8	small subunit ribosomal protein S8e	http://www.genome.jp/dbget-bin/www_bget?ko:K02995	O76756	654	3e-67	40S ribosomal protein S8 OS=Apis mellifera GN=RpS8 PE=2 SV=2	--	--	--	--	--	--	--	--	KOG3283	40S ribosomal protein S8
Cluster-50731.0	novel_43	952	1312721	ADK77974.1	531	1.5e-51	cellulose synthase A [Griffithsia monilis]	--	--	--	--	--	--	--	--	--	Q9U720	134	7.4e-07	Cellulose synthase catalytic subunit A [UDP-forming] OS=Dictyostelium discoideum GN=dcsA PE=1 SV=1	PF03552	Cellulose synthase	GO:0006011//GO:0030244//GO:0005985//GO:0005982	UDP-glucose metabolic process//cellulose biosynthetic process//sucrose metabolic process//starch metabolic process	GO:0016760	cellulose synthase (UDP-forming) activity	GO:0016020	membrane	--	--
Cluster-50924.0	novel_11	3156	9339008	GAX73566.1	1794	1.8e-197	hypothetical protein CEUSTIGMA_g1017.t1 [Chlamydomonas eustigma]	--	--	--	--	--	--	--	--	--	B9DHT4	1494	4.9e-164	ARM REPEAT PROTEIN INTERACTING WITH ABF2 OS=Arabidopsis thaliana GN=ARIA PE=1 SV=2	PF02985//PF00514//PF00651//PF06085//PF10390//PF01602//PF02023	HEAT repeat//Armadillo/beta-catenin-like repeat//BTB/POZ domain//Lipoprotein Rz1 precursor//RNA polymerase II elongation factor ELL//Adaptin N terminal region//SCAN domain	GO:0006355//GO:0019064//GO:0016192//GO:0006368//GO:0006886	regulation of transcription, DNA-templated//fusion of virus membrane with host plasma membrane//vesicle-mediated transport//transcription elongation from RNA polymerase II promoter//intracellular protein transport	GO:0003700//GO:0005515	transcription factor activity, sequence-specific DNA binding//protein binding	GO:0019867//GO:0030117//GO:0005667//GO:0008023	outer membrane//membrane coat//transcription factor complex//transcription elongation factor complex	--	--
Cluster-51372.0	sbi-miR396e	2584	10910427	PRW59592.1	1921	2.7e-212	3-deoxy-D-arabino-heptulosonate 7-phosphate synthetase [Chlorella sorokiniana]	XM_014042265.1	XM_014042265	310	7.1907e-159	Monoraphidium neglectum 3-deoxy-7-phosphoheptulonate synthase mRNA	K01626	E2.5.1.54, aroF, aroG, aroH	3-deoxy-7-phosphoheptulonate synthase	http://www.genome.jp/dbget-bin/www_bget?ko:K01626	P29976	1567	1.4e-172	Phospho-2-dehydro-3-deoxyheptonate aldolase 1, chloroplastic OS=Arabidopsis thaliana GN=DHS1 PE=2 SV=2	PF01474//PF10717//PF01207	Class-II DAHP synthetase family//Occlusion-derived virus envelope protein ODV-E18//Dihydrouridine synthase (Dus)	GO:0055114//GO:0006571//GO:0009073//GO:0009094//GO:0008033//GO:0000162	oxidation-reduction process//tyrosine biosynthetic process//aromatic amino acid family biosynthetic process//L-phenylalanine biosynthetic process//tRNA processing//tryptophan biosynthetic process	GO:0003849//GO:0017150//GO:0050660	3-deoxy-7-phosphoheptulonate synthase activity//tRNA dihydrouridine synthase activity//flavin adenine dinucleotide binding	GO:0019031	viral envelope	--	--
Cluster-51412.0	novel_43	1879	10399221	POE54400.1	1365	5.8e-148	protein afg1 [Quercus suber]	XM_018384951.1	XM_018384951	1582	0	Fusarium oxysporum f. sp. lycopersici 4287 hypothetical protein mRNA	--	--	--	--	P32317	857	2.1e-90	Protein AFG1 OS=Saccharomyces cerevisiae (strain ATCC 204508 / S288c) GN=AFG1 PE=1 SV=1	PF00005//PF00004//PF01637//PF00580//PF02367//PF07728//PF03969//PF05972//PF00910	ABC transporter//ATPase family associated with various cellular activities (AAA)//Archaeal ATPase//UvrD/REP helicase N-terminal domain//Threonylcarbamoyl adenosine biosynthesis protein TsaE//AAA domain (dynein-related subfamily)//AFG1-like ATPase//APC 15 residue motif//RNA helicase	GO:0002949//GO:0016055	tRNA threonylcarbamoyladenosine modification//Wnt signaling pathway	GO:0003723//GO:0016887//GO:0005524//GO:0008013//GO:0003724	RNA binding//ATPase activity//ATP binding//beta-catenin binding//RNA helicase activity	GO:0016342	catenin complex	KOG2383	Predicted ATPase
Cluster-51494.0	novel_76	1999	10687566	XP_023909948.1	862	1.3e-89	mitochondrial import receptor subunit tom40-like [Quercus suber]	XM_018378454.1	XM_018378454	1842	0	Fusarium oxysporum f. sp. lycopersici 4287 mitochondrial import receptor subunit tom-40 mRNA	--	--	--	--	P24391	1116	2.1e-120	Mitochondrial import receptor subunit tom40 OS=Neurospora crassa (strain ATCC 24698 / 74-OR23-1A / CBS 708.71 / DSM 1257 / FGSC 987) GN=tom40 PE=1 SV=1	PF01459	Eukaryotic porin	GO:0055085	transmembrane transport	--	--	GO:0005741	mitochondrial outer membrane	KOG3296	Translocase of outer mitochondrial membrane complex, subunit TOM40
Cluster-51703.0	novel_11	2693	5454346	XP_013893978.1	352	2.4e-30	hypothetical protein MNEG_13004 [Monoraphidium neglectum]	--	--	--	--	--	--	--	--	--	--	--	--	--	PF10541//PF08971//PF03547//PF01342	Nuclear envelope localisation domain//Glycogen synthesis protein//Membrane transport protein//SAND domain	GO:0055085//GO:0005978	transmembrane transport//glycogen biosynthetic process	GO:0003677	DNA binding	GO:0016021	integral component of membrane	--	--
Cluster-52186.0	novel_149	3566	--	--	--	--	--	--	--	--	--	--	--	--	--	--	--	--	--	--	--	--	--	--	--	--	--	--	--	--
Cluster-52723.0	sbi-miR396d，sbi-miR396e	1317	1468187	BAJ94619.1	816	1.9e-84	predicted protein [Hordeum vulgare subsp. vulgare]	--	--	--	--	--	K00059	fabG	3-oxoacyl-	http://www.genome.jp/dbget-bin/www_bget?ko:K00059	Q9NKW1	909	1.4e-96	Peroxisomal multifunctional enzyme A OS=Dictyostelium discoideum GN=mfeA PE=2 SV=1	PF01370//PF12242//PF00106	NAD dependent epimerase/dehydratase family//NAD(P)H binding domain of trans-2-enoyl-CoA reductase//short chain dehydrogenase	GO:0008152//GO:0055114	metabolic process//oxidation-reduction process	GO:0050662//GO:0003824//GO:0016491	coenzyme binding//catalytic activity//oxidoreductase activity	--	--	KOG1200	Mitochondrial/plastidial beta-ketoacyl-ACP reductase
Cluster-52855.0	novel_50	1421	10435203	POE90382.1	602	1.3e-59	u3 small nucleolar rna-associated protein 6 [Quercus suber]	XM_018386402.1	XM_018386402	1190	0	Fusarium oxysporum f. sp. lycopersici 4287 hypothetical protein mRNA	--	--	--	--	O60188	300	6.2e-26	U3 small nucleolar RNA-associated protein 6 OS=Schizosaccharomyces pombe (strain 972 / ATCC 24843) GN=utp6 PE=3 SV=1	--	--	--	--	--	--	--	--	KOG2396	HAT (Half-A-TPR) repeat-containing protein
Cluster-53100.0	sbi-miR396d	2460	3897584	KFM23052.1	575	3.1e-56	Tetratricopeptide repeat protein 1 [Auxenochlorella protothecoides]	--	--	--	--	--	--	--	--	--	Q54IP0	162	1.1e-09	DnaJ homolog subfamily C member 7 homolog OS=Dictyostelium discoideum GN=dnajc7 PE=1 SV=1	PF01277//PF13371//PF03435//PF13414//PF01080//PF03605//PF03606//PF02166//PF00771//PF00564//PF00515//PF01627//PF00781	Oleosin//Tetratricopeptide repeat//Saccharopine dehydrogenase NADP binding domain//TPR repeat//Presenilin//Anaerobic c4-dicarboxylate membrane transporter//C4-dicarboxylate anaerobic carrier//Androgen receptor//FHIPEP family//PB1 domain//Tetratricopeptide repeat//Hpt domain//Diacylglycerol kinase catalytic domain	GO:0007165//GO:0055114//GO:0000160//GO:0009306//GO:0015740//GO:0030521//GO:0006355	signal transduction//oxidation-reduction process//phosphorelay signal transduction system//protein secretion//C4-dicarboxylate transport//androgen receptor signaling pathway//regulation of transcription, DNA-templated	GO:0016301//GO:0004871//GO:0004190//GO:0005496//GO:0015556//GO:0004882//GO:0016491//GO:0005515//GO:0003677	kinase activity//signal transducer activity//aspartic-type endopeptidase activity//steroid binding//C4-dicarboxylate transmembrane transporter activity//androgen receptor activity//oxidoreductase activity//protein binding//DNA binding	GO:0016020//GO:0012511//GO:0005634//GO:0016021	membrane//monolayer-surrounded lipid storage body//nucleus//integral component of membrane	--	--
Cluster-53233.0	sbi-miR164a，sbi-miR164b	471	--	--	--	--	--	--	--	--	--	--	--	--	--	--	--	--	--	--	--	--	--	--	--	--	--	--	--	--
Cluster-53362.0	novel_41	1449	10694723	XP_023917925.1	583	2.1e-57	U2 small nuclear ribonucleoprotein A'-like [Quercus suber]	XM_018385012.1	XM_018385012	802	0	Fusarium oxysporum f. sp. lycopersici 4287 U2 small nuclear ribonucleoprotein A' mRNA	K11092	SNRPA1	U2 small nuclear ribonucleoprotein A'	http://www.genome.jp/dbget-bin/www_bget?ko:K11092	Q7S9P4	747	9.3e-78	U2 small nuclear ribonucleoprotein A' OS=Neurospora crassa (strain ATCC 24698 / 74-OR23-1A / CBS 708.71 / DSM 1257 / FGSC 987) GN=lea-1 PE=3 SV=1	--	--	--	--	--	--	--	--	KOG1644	U2-associated snRNP A' protein
Cluster-53362.1	novel_41	897	10459828	POF15008.1	357	2.1e-31	putative transcription factor c16c4.22 [Quercus suber]	XM_018385011.1	XM_018385011	772	0	Fusarium oxysporum f. sp. lycopersici 4287 hypothetical protein mRNA	--	--	--	--	Q6BX14	199	2e-14	DNA polymerase epsilon subunit C OS=Debaryomyces hansenii (strain ATCC 36239 / CBS 767 / JCM 1990 / NBRC 0083 / IGC 2968) GN=DPB3 PE=3 SV=1	PF15510	Centromere kinetochore component W	GO:0051382//GO:0007067	kinetochore assembly//mitotic nuclear division	GO:0003677	DNA binding	--	--	KOG1658	DNA polymerase epsilon, subunit C
Cluster-53764.0	sbi-miR399a，novel_160	3554	--	--	--	--	--	XM_014046006.1	XM_014046006	124	2.4757e-55	Monoraphidium neglectum NADPH-cytochrome P450 reductase mRNA	K00327	POR	NADPH-ferrihemoprotein reductase	http://www.genome.jp/dbget-bin/www_bget?ko:K00327	P37116	1348	4.7e-147	NADPH--cytochrome P450 reductase OS=Vigna radiata var. radiata PE=1 SV=1	PF00667//PF00175//PF00258	FAD binding domain//Oxidoreductase NAD-binding domain//Flavodoxin	GO:0055114	oxidation-reduction process	GO:0016491//GO:0010181	oxidoreductase activity//FMN binding	--	--	KOG1158	NADP/FAD dependent oxidoreductase
Cluster-53785.2	sbi-miR167a	1892	5464010	XP_013903642.1	342	2.5e-29	SNF1-related protein kinase catalytic subunit alpha KIN10 [Monoraphidium neglectum]	--	--	--	--	--	K06276	PDPK1	3-phosphoinositide dependent protein kinase-1	http://www.genome.jp/dbget-bin/www_bget?ko:K06276	A1A4I4	231	8.3e-18	Serine/threonine-protein kinase N1 OS=Bos taurus GN=PKN1 PE=2 SV=1	PF07714//PF00069	Protein tyrosine kinase//Protein kinase domain	GO:0006468	protein phosphorylation	GO:0004672//GO:0005524	protein kinase activity//ATP binding	--	--	KOG0694	Serine/threonine protein kinase
Cluster-54848.0	novel_133	3410	9338238	GAX74380.1	1088	1.4e-115	hypothetical protein CEUSTIGMA_g1828.t1 [Chlamydomonas eustigma]	XM_011402031.1	XM_011402031	240	7.78937e-120	Auxenochlorella protothecoides putative pre-mRNA-splicing factor ATP-dependent RNA helicase partial mRNA	K12818	DHX8, PRP22	ATP-dependent RNA helicase DHX8/PRP22	http://www.genome.jp/dbget-bin/www_bget?ko:K12818	Q38953	1007	1.6e-107	Probable pre-mRNA-splicing factor ATP-dependent RNA helicase OS=Arabidopsis thaliana GN=At3g26560 PE=1 SV=2	PF04408//PF04900	Helicase associated domain (HA2)//Fcf1	--	--	GO:0004386	helicase activity	GO:0032040	small-subunit processome	KOG0922	DEAH-box RNA helicase
Cluster-55065.0	sbi-miR399a	501	--	--	--	--	--	--	--	--	--	--	--	--	--	--	--	--	--	--	--	--	--	--	--	--	--	--	--	--
Cluster-55460.0	novel_75	1517	9259365	XP_022144443.1	1135	2.2e-121	probable mitochondrial-processing peptidase subunit beta, mitochondrial isoform X1 [Momordica charantia]	--	--	--	--	--	K17732	PMPCB, MAS1	mitochondrial-processing peptidase subunit beta	http://www.genome.jp/dbget-bin/www_bget?ko:K17732	Q42290	1074	1.2e-115	Probable mitochondrial-processing peptidase subunit beta OS=Arabidopsis thaliana GN=At3g02090 PE=2 SV=2	--	--	--	--	--	--	--	--	KOG0960	Mitochondrial processing peptidase, beta subunit, and related enzymes (insulinase superfamily)
Cluster-55822.0	novel_15	2568	5466267	XP_013905899.1	1651	5.5e-181	cystathionine gamma-synthase [Monoraphidium neglectum]	--	--	--	--	--	K01739	metB	cystathionine gamma-synthase	http://www.genome.jp/dbget-bin/www_bget?ko:K01739	P55217	1328	7e-145	Cystathionine gamma-synthase 1, chloroplastic OS=Arabidopsis thaliana GN=CGS1 PE=1 SV=3	PF01053//PF16794//PF00859	Cys/Met metabolism PLP-dependent enzyme//Fibronectin-III type domain//CTF/NF-I family transcription modulation region	GO:0006355//GO:0006260	regulation of transcription, DNA-templated//DNA replication	GO:0003700//GO:0005515//GO:0030170	transcription factor activity, sequence-specific DNA binding//protein binding//pyridoxal phosphate binding	GO:0005634//GO:0005667	nucleus//transcription factor complex	KOG0053	Cystathionine beta-lyases/cystathionine gamma-synthases
Cluster-56046.0	novel_160	2014	--	--	--	--	--	XM_018383469.1	XM_018383469	1721	0	Fusarium oxysporum f. sp. lycopersici 4287 U1 small nuclear ribonucleoprotein C mRNA	--	--	--	--	--	--	--	--	--	--	--	--	--	--	--	--	--	--
Cluster-56616.0	novel_23，novel_118	1801	10401164	POE56343.1	692	6.1e-70	5-demethoxyubiquinone hydroxylase, mitochondrial [Quercus suber]	XM_018383841.1	XM_018383841	1366	0	Fusarium oxysporum f. sp. lycopersici 4287 phospholipase D mRNA	K06134	COQ7	3-demethoxyubiquinol 3-hydroxylase	http://www.genome.jp/dbget-bin/www_bget?ko:K06134	P41735	448	5.4e-43	5-demethoxyubiquinone hydroxylase, mitochondrial OS=Saccharomyces cerevisiae (strain ATCC 204508 / S288c) GN=CAT5 PE=1 SV=2	PF01347//PF02915//PF03232	Lipoprotein amino terminal region//Rubrerythrin//Ubiquinone biosynthesis protein COQ7	GO:0055114//GO:0006744//GO:0006869	oxidation-reduction process//ubiquinone biosynthetic process//lipid transport	GO:0046872//GO:0016491//GO:0005319	metal ion binding//oxidoreductase activity//lipid transporter activity	--	--	KOG4061	DMQ mono-oxygenase/Ubiquinone biosynthesis protein COQ7/CLK-1/CAT5
Cluster-57002.0	novel_152	4989	10657800	XP_023877383.1	792	4.3e-81	uncharacterized protein LOC111989824 [Quercus suber]	XM_018399373.1	XM_018399373	2392	0	Fusarium oxysporum f. sp. lycopersici 4287 hypothetical protein mRNA	--	--	--	--	--	--	--	--	--	--	--	--	--	--	--	--	--	--
Cluster-5755.0	novel_183	632	1281032	EFJ46490.1	227	1.8e-16	hypothetical protein VOLCADRAFT_105478 [Volvox carteri f. nagariensis]	--	--	--	--	--	--	--	--	--	Q4R4P3	123	9.2e-06	Calcyclin-binding protein OS=Macaca fascicularis GN=CACYBP PE=2 SV=1	PF03789	ELK domain	--	--	GO:0003677	DNA binding	--	--	--	--
Cluster-58142.0	novel_32	6701	5458770	XP_013898402.1	590	1.5e-57	hypothetical protein MNEG_8576 [Monoraphidium neglectum]	--	--	--	--	--	--	--	--	--	Q12852	243	1.2e-18	Mitogen-activated protein kinase kinase kinase 12 OS=Homo sapiens GN=MAP3K12 PE=1 SV=2	PF05700//PF03153//PF00069//PF07714	Breast carcinoma amplified sequence 2 (BCAS2)//Transcription factor IIA, alpha/beta subunit//Protein kinase domain//Protein tyrosine kinase	GO:0006397//GO:0006468//GO:0006367	mRNA processing//protein phosphorylation//transcription initiation from RNA polymerase II promoter	GO:0005524//GO:0004672	ATP binding//protein kinase activity	GO:0005672	transcription factor TFIIA complex	--	--
Cluster-58362.0	novel_23，novel_118	3987	5454994	XP_013894626.1	471	5.7e-44	Putative tartrate transporter [Monoraphidium neglectum]	AP012279.1	AP012279	36	2.30696e-06	Bradyrhizobium sp. S23321 DNA, complete genome	--	--	--	--	P70786	382	5.4e-35	Putative tartrate transporter OS=Agrobacterium vitis GN=ttuB PE=2 SV=1	PF07690//PF03137//PF00003//PF04736	Major Facilitator Superfamily//Organic Anion Transporter Polypeptide (OATP) family//7 transmembrane sweet-taste receptor of 3 GCPR//Eclosion hormone	GO:0006810//GO:0007218//GO:0018990//GO:0055085//GO:0007186	transport//neuropeptide signaling pathway//ecdysis, chitin-based cuticle//transmembrane transport//G-protein coupled receptor signaling pathway	GO:0005215//GO:0008255//GO:0004930	transporter activity//ecdysis-triggering hormone activity//G-protein coupled receptor activity	GO:0016020//GO:0016021	membrane//integral component of membrane	--	--
Cluster-58411.0	novel_31，novel_52	748	--	--	--	--	--	--	--	--	--	--	--	--	--	--	--	--	--	--	--	--	--	--	--	--	--	--	--	--
Cluster-58591.0	novel_76	5501	5459409	XP_013899041.1	765	6.4e-78	hypothetical protein MNEG_7942, partial [Monoraphidium neglectum]	--	--	--	--	--	K14497	PP2C	protein phosphatase 2C	http://www.genome.jp/dbget-bin/www_bget?ko:K14497	Q5SN75	456	2e-43	Probable protein phosphatase 2C 8 OS=Oryza sativa subsp. japonica GN=Os01g0656200 PE=2 SV=1	PF07228//PF07415//PF06783//PF00481	Stage II sporulation protein E (SpoIIE)//Gammaherpesvirus latent membrane protein (LMP2) protein//Uncharacterised protein family (UPF0239)//Protein phosphatase 2C	GO:0019042	viral latency	GO:0003824	catalytic activity	GO:0033644//GO:0016021	host cell membrane//integral component of membrane	--	--
Cluster-58615.0	novel_50	1224	5458503	XP_013898135.1	672	8.7e-68	NADH dehydrogenase ..ubiquinone.. Fe-Sprotein 7 [Monoraphidium neglectum]	XM_006745945.1	XM_006745945	181	1.72422e-87	PREDICTED: Leptonychotes weddellii NADH dehydrogenase (ubiquinone) Fe-S protein 7, 20kDa (NADH-coenzyme Q reductase) (NDUFS7), mRNA	K03940	NDUFS7	NADH dehydrogenase (ubiquinone) Fe-S protein 7	http://www.genome.jp/dbget-bin/www_bget?ko:K03940	Q42577	641	1.5e-65	NADH dehydrogenase [ubiquinone] iron-sulfur protein 7, mitochondrial OS=Arabidopsis thaliana GN=At5g11770 PE=2 SV=1	PF01058	NADH ubiquinone oxidoreductase, 20 Kd subunit	GO:0055114	oxidation-reduction process	GO:0051536	iron-sulfur cluster binding	--	--	KOG1687	NADH-ubiquinone oxidoreductase, NUFS7/PSST/20 kDa subunit
Cluster-58847.0	sbi-miR6217a-5p	3026	5463362	XP_013902994.1	1612	2.2e-176	Cytochrome P450 [Monoraphidium neglectum]	--	--	--	--	--	--	--	--	--	Q93VK5	356	4.2e-32	Protein LUTEIN DEFICIENT 5, chloroplastic OS=Arabidopsis thaliana GN=CYP97A3 PE=1 SV=1	PF01284//PF00067	Membrane-associating domain//Cytochrome P450	GO:0055114	oxidation-reduction process	GO:0020037//GO:0016705//GO:0005506	heme binding//oxidoreductase activity, acting on paired donors, with incorporation or reduction of molecular oxygen//iron ion binding	GO:0016020	membrane	KOG0157	Cytochrome P450 CYP4/CYP19/CYP26 subfamilies
Cluster-59269.0	novel_75	3231	5466060	XP_013905692.1	1636	3.8e-179	hypothetical protein MNEG_1287 [Monoraphidium neglectum]	--	--	--	--	--	K00703	glgA	starch synthase	http://www.genome.jp/dbget-bin/www_bget?ko:K00703	Q0WVX5	1045	5.8e-112	Probable starch synthase 4, chloroplastic/amyloplastic OS=Arabidopsis thaliana GN=SS4 PE=2 SV=1	--	--	--	--	--	--	--	--	--	--
Cluster-59375.0	novel_76	5326	--	--	--	--	--	--	--	--	--	--	--	--	--	--	--	--	--	--	PF02481	DNA recombination-mediator protein A	GO:0009294	DNA mediated transformation	--	--	--	--	--	--
Cluster-59908.0	novel_198	448	--	--	--	--	--	XM_018894433.1	XM_018894433	267	9.36283e-136	Fusarium verticillioides 7600 hypothetical protein mRNA	--	--	--	--	--	--	--	--	--	--	--	--	--	--	--	--	--	--
Cluster-60175.0	novel_76	4677	10458706	POF13886.1	2193	1.4e-243	rrna biogenesis protein rrp5 [Quercus suber]	XM_018389844.1	XM_018389844	3967	0	Fusarium oxysporum f. sp. lycopersici 4287 hypothetical protein mRNA	K14792	RRP5, PDCD11	rRNA biogenesis protein RRP5	http://www.genome.jp/dbget-bin/www_bget?ko:K14792	O74835	1856	7.6e-206	rRNA biogenesis protein rrp5 OS=Schizosaccharomyces pombe (strain 972 / ATCC 24843) GN=rrp5 PE=1 SV=1	PF06403//PF00575//PF05843//PF02724	Lamprin//S1 RNA binding domain//Suppressor of forked protein (Suf)//CDC45-like protein	GO:0006270//GO:0006397	DNA replication initiation//mRNA processing	GO:0003676//GO:0005198	nucleic acid binding//structural molecule activity	GO:0005634//GO:0005578	nucleus//proteinaceous extracellular matrix	KOG1070	rRNA processing protein Rrp5
Cluster-60185.0	sbi-miR396e	1104	2013642	EKX53547.1	494	3.4e-47	hypothetical protein GUITHDRAFT_91839 [Guillardia theta CCMP2712]	XM_018378477.1	XM_018378477	967	0	Fusarium oxysporum f. sp. lycopersici 4287 C-8 sterol isomerase mRNA	K20719	SIGMAR1	sigma non-opioid intracellular receptor	http://www.genome.jp/dbget-bin/www_bget?ko:K20719	Q92254	835	4.4e-88	C-8 sterol isomerase OS=Neurospora crassa (strain ATCC 24698 / 74-OR23-1A / CBS 708.71 / DSM 1257 / FGSC 987) GN=erg-1 PE=3 SV=2	PF08997	Ubiquinol-cytochrome C reductase complex, 6.4kD protein	GO:0006118//GO:0006119//GO:0015992	obsolete electron transport//oxidative phosphorylation//proton transport	GO:0008121//GO:0009055	ubiquinol-cytochrome-c reductase activity//electron carrier activity	--	--	KOG4143	Sigma receptor and C-8 sterol isomerase
Cluster-60307.0	novel_75	1173	--	--	--	--	--	XM_018889939.1	XM_018889939	822	0	Fusarium verticillioides 7600 50S ribosomal protein L19e mRNA	K02885	RP-L19e, RPL19	large subunit ribosomal protein L19e	http://www.genome.jp/dbget-bin/www_bget?ko:K02885	P05734	527	2.4e-52	60S ribosomal protein L19-A OS=Schizosaccharomyces pombe (strain 972 / ATCC 24843) GN=rpl1901 PE=1 SV=3	PF07074//PF01280	Translocon-associated protein, gamma subunit (TRAP-gamma)//Ribosomal protein L19e	GO:0006613//GO:0006412//GO:0042254	cotranslational protein targeting to membrane//translation//ribosome biogenesis	GO:0003735	structural constituent of ribosome	GO:0005784//GO:0005622//GO:0005840//GO:0030176	Sec61 translocon complex//intracellular//ribosome//integral component of endoplasmic reticulum membrane	KOG1696	60s ribosomal protein L19
Cluster-60337.0	novel_22	1906	10316922	PNW84700.1	892	4.2e-93	hypothetical protein CHLRE_03g155200v5 [Chlamydomonas reinhardtii]	--	--	--	--	--	K01850	E5.4.99.5	chorismate mutase	http://www.genome.jp/dbget-bin/www_bget?ko:K01850	Q9C544	660	1.5e-67	Chorismate mutase 3, chloroplastic OS=Arabidopsis thaliana GN=CM3 PE=1 SV=1	PF01817	Chorismate mutase type II	GO:0046417	chorismate metabolic process	--	--	--	--	KOG0795	Chorismate mutase
Cluster-60444.0	sbi-miR164b	997	5466952	XP_013906584.1	412	1e-37	hypothetical protein MNEG_0380 [Monoraphidium neglectum]	--	--	--	--	--	--	--	--	--	--	--	--	--	--	--	--	--	--	--	--	--	--	--
Cluster-60512.0	novel_152	1680	1379335	EFN58877.1	401	3.2e-36	hypothetical protein CHLNCDRAFT_140772 [Chlorella variabilis]	--	--	--	--	--	--	--	--	--	Q9SHY6	246	1.3e-19	Putative expansin-B2 OS=Arabidopsis thaliana GN=EXPB2 PE=3 SV=2	--	--	--	--	--	--	--	--	--	--
Cluster-60539.0	novel_32	1467	2011824	EKX51729.1	1453	2.8e-158	hypothetical protein GUITHDRAFT_92461 [Guillardia theta CCMP2712]	XM_008177326.1	XM_008177326	68	1.36053e-24	PREDICTED: Chrysemys picta bellii mitogen-activated protein kinase 15 (MAPK15), transcript variant X4, mRNA	K19603	MAPK15	mitogen-activated protein kinase 15	http://www.genome.jp/dbget-bin/www_bget?ko:K19603	Q54QB1	1487	1.5e-163	Extracellular signal-regulated kinase 2 OS=Dictyostelium discoideum GN=erkB PE=1 SV=1	PF06293//PF07714//PF00069	Lipopolysaccharide kinase (Kdo/WaaP) family//Protein tyrosine kinase//Protein kinase domain	GO:0006468	protein phosphorylation	GO:0005524//GO:0004672//GO:0016773	ATP binding//protein kinase activity//phosphotransferase activity, alcohol group as acceptor	GO:0016020	membrane	KOG0660	Mitogen-activated protein kinase
Cluster-61117.0	sbi-miR167a	1889	1336983	XP_002951707.1	311	9.7e-26	hypothetical protein VOLCADRAFT_105213 [Volvox carteri f. nagariensis]	--	--	--	--	--	K22824	WTAP	pre-mRNA-splicing regulator WTAP	http://www.genome.jp/dbget-bin/www_bget?ko:K22824	Q9ER69	170	9.8e-11	Pre-mRNA-splicing regulator WTAP OS=Mus musculus GN=Wtap PE=2 SV=3	PF17098//PF11802	Pre-mRNA-splicing regulator WTAP//Centromere-associated protein K	GO:0048024	regulation of mRNA splicing, via spliceosome	--	--	GO:0005634	nucleus	KOG2991	Splicing regulator
Cluster-61222.0	sbi-miR5564a	1241	--	--	--	--	--	--	--	--	--	--	--	--	--	--	--	--	--	--	--	--	--	--	--	--	--	--	--	--
Cluster-61280.0	sbi-miR167a	3433	5464978	XP_013904610.1	1865	1.1e-205	sulfate transmembrane transporter [Monoraphidium neglectum]	--	--	--	--	--	K18059	SULTR4	sulfate transporter 4	http://www.genome.jp/dbget-bin/www_bget?ko:K18059	A8J6J0	1644	2.1e-181	Proton/sulfate cotransporter 2 OS=Chlamydomonas reinhardtii GN=SULTR2 PE=2 SV=1	PF02135//PF00916	TAZ zinc finger//Sulfate permease family	GO:0006355//GO:0042967//GO:0008272	regulation of transcription, DNA-templated//acyl-carrier-protein biosynthetic process//sulfate transport	GO:0003712//GO:0004402//GO:0008270//GO:0015116	transcription cofactor activity//histone acetyltransferase activity//zinc ion binding//sulfate transmembrane transporter activity	GO:0000123//GO:0016021//GO:0005667//GO:0005634	histone acetyltransferase complex//integral component of membrane//transcription factor complex//nucleus	--	--
Cluster-61650.0	novel_75	1882	10668482	XP_023889254.1	1130	1e-120	chromatin structure-remodeling complex subunit snf21-like [Quercus suber]	XM_018893418.1	XM_018893418	1573	0	Fusarium verticillioides 7600 hypothetical protein mRNA	K11647	SMARCA2_4	SWI/SNF-related matrix-associated actin-dependent regulator of chromatin subfamily A member 2/4	http://www.genome.jp/dbget-bin/www_bget?ko:K11647	P51531	791	9.5e-83	Probable global transcription activator SNF2L2 OS=Homo sapiens GN=SMARCA2 PE=1 SV=2	PF14619//PF00439//PF05970	Snf2-ATP coupling, chromatin remodelling complex//Bromodomain//PIF1-like helicase	GO:0000723//GO:0006281	telomere maintenance//DNA repair	GO:0042393//GO:0005515//GO:0003678	histone binding//protein binding//DNA helicase activity	GO:0005657	replication fork	KOG0386	Chromatin remodeling complex SWI/SNF, component SWI2 and related ATPases (DNA/RNA helicase superfamily)
Cluster-61877.0	novel_41	549	8328539	OQR80696.1	229	9.1e-17	hypothetical protein ACHHYP_17302 [Achlya hypogyna]	--	--	--	--	--	--	--	--	--	O96626	240	2.2e-19	Actin-related protein 2/3 complex subunit 5 OS=Dictyostelium discoideum GN=arcE PE=1 SV=1	PF04699//PF09384	ARP2/3 complex 16 kDa subunit (p16-Arc)//UTP15 C terminal	GO:0030833//GO:0034314//GO:0006364	regulation of actin filament polymerization//Arp2/3 complex-mediated actin nucleation//rRNA processing	--	--	GO:0005885//GO:0005730//GO:0015629	Arp2/3 protein complex//nucleolus//actin cytoskeleton	KOG3380	Actin-related protein Arp2/3 complex, subunit ARPC5
Cluster-62553.0	novel_160	1089	10407376	POE62555.1	565	2e-55	putative methyltransferase c9orf114 [Quercus suber]	XM_018384660.1	XM_018384660	908	0	Fusarium oxysporum f. sp. lycopersici 4287 hypothetical protein mRNA	K09142	K09142	uncharacterized protein	http://www.genome.jp/dbget-bin/www_bget?ko:K09142	Q5T280	479	8.3e-47	Putative methyltransferase C9orf114 OS=Homo sapiens GN=C9orf114 PE=1 SV=3	--	--	--	--	--	--	--	--	KOG3925	Uncharacterized conserved protein
Cluster-62719.0	novel_11	7577	2424241	XP_005651023.1	673	4.1e-67	hypothetical protein COCSUDRAFT_64509 [Coccomyxa subellipsoidea C-169]	XM_001700026.1	XM_001700026	184	2.34868e-88	Chlamydomonas reinhardtii RNA-binding protein (AML1) mRNA, complete cds	K17579	PPP1R42, LRRC67	protein phosphatase 1 regulatory subunit 42	http://www.genome.jp/dbget-bin/www_bget?ko:K17579	Q9LYN7	598	9.2e-60	Protein MEI2-like 4 OS=Arabidopsis thaliana GN=ML4 PE=2 SV=1	PF00116//PF06412//PF02862//PF00076//PF00171	Cytochrome C oxidase subunit II, periplasmic domain//Conjugal transfer protein TraD//DDHD domain//RNA recognition motif. (a.k.a. RRM, RBD, or RNP domain)//Aldehyde dehydrogenase family	GO:0008152//GO:0000746//GO:0015992//GO:0006123//GO:0055114	metabolic process//conjugation//proton transport//mitochondrial electron transport, cytochrome c to oxygen//oxidation-reduction process	GO:0003676//GO:0005507//GO:0004129//GO:0016491//GO:0046872	nucleic acid binding//copper ion binding//cytochrome-c oxidase activity//oxidoreductase activity//metal ion binding	GO:0045277//GO:0016020	respiratory chain complex IV//membrane	--	--
Cluster-63001.0	novel_31，novel_52，novel_181	2093	5456270	XP_013895902.1	869	2.1e-90	hypothetical protein MNEG_11081 [Monoraphidium neglectum]	--	--	--	--	--	K04713	SUR2	sphinganine C4-monooxygenase	http://www.genome.jp/dbget-bin/www_bget?ko:K04713	Q8VYI1	591	1.6e-59	Sphinganine C(4)-monooxygenase 1 OS=Arabidopsis thaliana GN=SBH1 PE=1 SV=1	PF04116	Fatty acid hydroxylase superfamily	GO:0006633//GO:0055114	fatty acid biosynthetic process//oxidation-reduction process	GO:0005506//GO:0016491	iron ion binding//oxidoreductase activity	--	--	KOG0874	Sphingolipid hydroxylase
Cluster-63241.0	novel_182	1938	10687990	XP_023910418.1	196	2.2e-12	uncharacterized protein LOC112022082 [Quercus suber]	XM_018384772.1	XM_018384772	1673	0	Fusarium oxysporum f. sp. lycopersici 4287 hypothetical protein mRNA	--	--	--	--	--	--	--	--	PF06112	Gammaherpesvirus capsid protein	--	--	--	--	GO:0019028	viral capsid	--	--
Cluster-63309.0	sbi-miR396d，sbi-miR396e	1144	--	--	--	--	--	--	--	--	--	--	--	--	--	--	--	--	--	--	--	--	--	--	--	--	--	--	--	--
Cluster-63716.0	novel_52	1827	10649870	XP_023871164.1	1048	3.3e-111	ceramide glucosyltransferase-like [Quercus suber]	HF679026.1	HF679026	1134	0	Fusarium fujikuroi IMI 58289 draft genome, chromosome FFUJ_chr04	--	--	--	--	O88693	196	9.1e-14	Ceramide glucosyltransferase OS=Mus musculus GN=Ugcg PE=1 SV=1	PF05434//PF13506//PF00584//PF00621//PF03150	TMEM9//Glycosyl transferase family 21//SecE/Sec61-gamma subunits of protein translocation complex//RhoGEF domain//Di-haem cytochrome c peroxidase	GO:0006605//GO:0035023//GO:0055114//GO:0043087//GO:0006886	protein targeting//regulation of Rho protein signal transduction//oxidation-reduction process//regulation of GTPase activity//intracellular protein transport	GO:0005089//GO:0016491//GO:0016757	Rho guanyl-nucleotide exchange factor activity//oxidoreductase activity//transferase activity, transferring glycosyl groups	GO:0016020//GO:0016021	membrane//integral component of membrane	KOG2547	Ceramide glucosyltransferase
Cluster-63744.0	novel_133	3444	1312720	ADK77883.1	1608	7.1e-176	hydrogenase [Chlorella sp. DT]	--	--	--	--	--	--	--	--	--	Q46508	794	7.8e-83	NADP-reducing hydrogenase subunit HndC OS=Desulfovibrio fructosivorans GN=hndD PE=1 SV=1	PF01754//PF02336	A20-like zinc finger//Capsid protein VP4	--	--	GO:0005198//GO:0003677//GO:0008270	structural molecule activity//DNA binding//zinc ion binding	GO:0019028	viral capsid	KOG2439	Nuclear architecture related protein
Cluster-63763.0	sbi-miR5564a	414	--	--	--	--	--	--	--	--	--	--	--	--	--	--	--	--	--	--	--	--	--	--	--	--	--	--	--	--
Cluster-63972.0	novel_118	3282	--	--	--	--	--	--	--	--	--	--	--	--	--	--	--	--	--	--	--	--	--	--	--	--	--	--	--	--
Cluster-64297.0	sbi-miR396d，sbi-miR396e	680	--	--	--	--	--	--	--	--	--	--	--	--	--	--	--	--	--	--	--	--	--	--	--	--	--	--	--	--
Cluster-64899.0	novel_160	1100	5458485	XP_013898117.1	259	6.1e-20	hypothetical protein MNEG_8863 [Monoraphidium neglectum]	--	--	--	--	--	--	--	--	--	--	--	--	--	--	--	--	--	--	--	--	--	--	--
Cluster-65216.0	sbi-miR5564a	757	10679251	XP_023905232.1	516	6.6e-50	probable deoxyuridine 5'-triphosphate nucleotidohydrolase [Quercus suber]	XM_018376603.1	XM_018376603	587	0	Fusarium oxysporum f. sp. lycopersici 4287 dUTP pyrophosphatase mRNA	K01520	dut, DUT	dUTP pyrophosphatase	http://www.genome.jp/dbget-bin/www_bget?ko:K01520	Q6MVL2	563	1.1e-56	Deoxyuridine 5'-triphosphate nucleotidohydrolase OS=Neurospora crassa (strain ATCC 24698 / 74-OR23-1A / CBS 708.71 / DSM 1257 / FGSC 987) GN=dut-1 PE=3 SV=1	PF06559//PF00692	2'-deoxycytidine 5'-triphosphate deaminase (DCD)//dUTPase	GO:0009394//GO:0006807//GO:0046080//GO:0006206	2'-deoxyribonucleotide metabolic process//nitrogen compound metabolic process//dUTP metabolic process//pyrimidine nucleobase metabolic process	GO:0008829//GO:0016787	dCTP deaminase activity//hydrolase activity	--	--	KOG3370	dUTPase
Cluster-65606.0	novel_123	5164	10302987	PNW70765.1	339	1.5e-28	hypothetical protein CHLRE_17g733400v5 [Chlamydomonas reinhardtii]	--	--	--	--	--	--	--	--	--	--	--	--	--	--	--	--	--	--	--	--	--	--	--
Cluster-66227.0	sbi-miR164b	4281	--	--	--	--	--	--	--	--	--	--	--	--	--	--	--	--	--	--	--	--	--	--	--	--	--	--	--	--
Cluster-66252.0	novel_32	815	10698988	XP_023922645.1	745	2e-76	GDP-mannose transporter-like, partial [Quercus suber]	XM_018389882.1	XM_018389882	627	0	Fusarium oxysporum f. sp. lycopersici 4287 GDP-mannose transporter partial mRNA	--	--	--	--	A4RM13	938	3.7e-100	GDP-mannose transporter OS=Magnaporthe oryzae (strain 70-15 / ATCC MYA-4617 / FGSC 8958) GN=VRG4 PE=3 SV=1	PF01384//PF00892//PF08449	Phosphate transporter family//EamA-like transporter family//UAA transporter family	GO:0055085//GO:0006817	transmembrane transport//phosphate ion transport	GO:0005315	inorganic phosphate transmembrane transporter activity	GO:0016021//GO:0016020	integral component of membrane//membrane	KOG1444	Nucleotide-sugar transporter VRG4/SQV-7
Cluster-66391.1	novel_152	4203	9338026	GAX74564.1	1257	4.4e-135	hypothetical protein CEUSTIGMA_g2013.t1 [Chlamydomonas eustigma]	XM_005072888.2	XM_005072888	39	5.22956e-08	PREDICTED: Mesocricetus auratus phospholipase B domain containing 1 (Plbd1), mRNA	--	--	--	--	Q8VCI0	877	2.3e-92	Phospholipase B-like 1 OS=Mus musculus GN=Plbd1 PE=1 SV=1	--	--	--	--	--	--	--	--	KOG3774	Uncharacterized conserved protein Lama
Cluster-66502.0	novel_124	2604	9143656	XP_021907577.1	325	3.2e-27	sugar carrier protein C-like [Carica papaya]	--	--	--	--	--	--	--	--	--	Q9LT15	276	6.9e-23	Sugar transport protein 10 OS=Arabidopsis thaliana GN=STP10 PE=2 SV=1	PF07690//PF00083//PF00681	Major Facilitator Superfamily//Sugar (and other) transporter//Plectin repeat	GO:0055085	transmembrane transport	GO:0022857	transmembrane transporter activity	GO:0005856//GO:0016021	cytoskeleton//integral component of membrane	--	--
Cluster-66781.0	novel_15	2118	--	--	--	--	--	--	--	--	--	--	--	--	--	--	--	--	--	--	PF15108//PF04999	Voltage-dependent calcium channel gamma-like subunit protein family//Cell division protein FtsL	GO:0006811//GO:0051301//GO:0007049//GO:0006816	ion transport//cell division//cell cycle//calcium ion transport	GO:0005244//GO:0005262	voltage-gated ion channel activity//calcium channel activity	GO:0016021	integral component of membrane	--	--
Cluster-66822.0	sbi-miR164a，sbi-miR164b	2684	1486927	BAJ93702.1	3249	0	predicted protein [Hordeum vulgare subsp. vulgare]	AY497661.1	AY497661	120	3.11823e-53	Pichia guilliermondii strain mmRL 1635 translation elongation factor gene, partial cds	K03234	EEF2	elongation factor 2	http://www.genome.jp/dbget-bin/www_bget?ko:K03234	O23755	2814	0	Elongation factor 2 OS=Beta vulgaris PE=2 SV=1	PF03144//PF03764	Elongation factor Tu domain 2//Elongation factor G, domain IV	--	--	GO:0005525	GTP binding	--	--	KOG0469	Elongation factor 2
Cluster-67298.0	novel_11	2662	--	--	--	--	--	--	--	--	--	--	--	--	--	--	--	--	--	--	--	--	--	--	--	--	--	--	--	--
Cluster-67460.0	novel_15	2181	--	--	--	--	--	--	--	--	--	--	--	--	--	--	Q10260	154	8.1e-09	Uncharacterized protein C56F8.12 OS=Schizosaccharomyces pombe (strain 972 / ATCC 24843) GN=SPAC56F8.12 PE=4 SV=1	--	--	--	--	--	--	--	--	--	--
Cluster-67691.0	novel_152	2836	10417304	POE72483.1	2539	6.5e-284	atp-dependent rna helicase dbp10 [Quercus suber]	XM_018387144.1	XM_018387144	2604	0	Fusarium oxysporum f. sp. lycopersici 4287 ATP-dependent RNA helicase DBP10 mRNA	K14808	DDX54, DBP10	ATP-dependent RNA helicase DDX54/DBP10	http://www.genome.jp/dbget-bin/www_bget?ko:K14808	Q4HZ42	4062	0	ATP-dependent RNA helicase DBP10 OS=Gibberella zeae (strain PH-1 / ATCC MYA-4620 / FGSC 9075 / NRRL 31084) GN=DBP10 PE=3 SV=1	PF08147//PF00270	DBP10CT (NUC160) domain//DEAD/DEAH box helicase	--	--	GO:0003723//GO:0005524//GO:0016818//GO:0003676	RNA binding//ATP binding//hydrolase activity, acting on acid anhydrides, in phosphorus-containing anhydrides//nucleic acid binding	GO:0005634	nucleus	KOG0337	ATP-dependent RNA helicase
Cluster-68116.0	novel_8	2189	10662963	XP_023883106.1	847	7.9e-88	pre-rRNA-processing protein ESF1-like [Quercus suber]	HF679029.1	HF679029	1833	0	Fusarium fujikuroi IMI 58289 draft genome, chromosome FFUJ_chr07	--	--	--	--	Q06344	636	1e-64	Pre-rRNA-processing protein ESF1 OS=Saccharomyces cerevisiae (strain ATCC 204508 / S288c) GN=ESF1 PE=1 SV=1	PF12409//PF08159	P5-type ATPase cation transporter//NUC153 domain	GO:0006812	cation transport	GO:0016887	ATPase activity	GO:0016021//GO:0005634	integral component of membrane//nucleus	KOG2318	Uncharacterized conserved protein
Cluster-68248.0	sbi-miR5564a	1435	5915647	GAQ85191.1	828	8.3e-86	hypothetical protein KFL_002230120 [Klebsormidium nitens]	--	--	--	--	--	K22985	GPR107	G protein-coupled receptor 107	http://www.genome.jp/dbget-bin/www_bget?ko:K22985	Q8BUV8	769	2.6e-80	Protein GPR107 OS=Mus musculus GN=Gpr107 PE=2 SV=2	PF06814	Lung seven transmembrane receptor	--	--	--	--	GO:0016021	integral component of membrane	KOG2569	G protein-coupled seven transmembrane receptor
Cluster-68346.0	sbi-miR399a	856	--	--	--	--	--	--	--	--	--	--	--	--	--	--	Q9SUC5	190	2.1e-13	Fatty acid 2-hydroxylase 2 OS=Arabidopsis thaliana GN=FAH2 PE=1 SV=1	PF04116	Fatty acid hydroxylase superfamily	GO:0055114//GO:0006633	oxidation-reduction process//fatty acid biosynthetic process	GO:0016491//GO:0005506	oxidoreductase activity//iron ion binding	--	--	--	--
Cluster-68456.0	novel_182	966	--	--	--	--	--	--	--	--	--	--	--	--	--	--	--	--	--	--	--	--	--	--	--	--	--	--	--	--
Cluster-68934.0	sbi-miR396d，sbi-miR396e	2316	--	--	--	--	--	--	--	--	--	--	K13412	CPK	calcium-dependent protein kinase	http://www.genome.jp/dbget-bin/www_bget?ko:K13412	Q9SJ61	443	2.6e-42	Calcium-dependent protein kinase 25 OS=Arabidopsis thaliana GN=CPK25 PE=2 SV=1	PF01080//PF00006//PF00069//PF07714	Presenilin//ATP synthase alpha/beta family, nucleotide-binding domain//Protein kinase domain//Protein tyrosine kinase	GO:0006468	protein phosphorylation	GO:0004672//GO:0005524//GO:0004190	protein kinase activity//ATP binding//aspartic-type endopeptidase activity	GO:0016021	integral component of membrane	--	--
Cluster-69607.0	sbi-miR164b	4608	10303912	PNW71690.1	1433	1.9e-155	hypothetical protein CHLRE_16g664850v5 [Chlamydomonas reinhardtii]	XM_017483235.1	XM_017483235	35	9.60143e-06	PREDICTED: Ictalurus punctatus serine/threonine-protein kinase SBK1-like (LOC108273750), mRNA	--	--	--	--	Q54XJ4	267	1.3e-21	Probable serine/threonine-protein kinase DDB_G0278901 OS=Dictyostelium discoideum GN=DDB_G0278901 PE=3 SV=1	PF07714//PF00069//PF15453	Protein tyrosine kinase//Protein kinase domain//Protein incorporated later into Tight Junctions	GO:0006468	protein phosphorylation	GO:0004672//GO:0005524	protein kinase activity//ATP binding	GO:0005923	bicellular tight junction	--	--
Cluster-69723.0	novel_76	2114	1284907	EFJ50365.1	347	7.3e-30	hypothetical protein VOLCADRAFT_120649 [Volvox carteri f. nagariensis]	XM_014042686.1	XM_014042686	48	2.58949e-13	Monoraphidium neglectum hypothetical protein mRNA	--	--	--	--	A4L691	151	1.7e-08	PIN2/TERF1-interacting telomerase inhibitor 1 OS=Rattus norvegicus GN=Pinx1 PE=2 SV=1	PF03249//PF00873//PF03572//PF05757//PF01585	Type specific antigen//AcrB/AcrD/AcrF family//Peptidase family S41//Oxygen evolving enhancer protein 3 (PsbQ)//G-patch domain	GO:0015979//GO:0006508//GO:0006810	photosynthesis//proteolysis//transport	GO:0003676//GO:0005509//GO:0008236//GO:0005215	nucleic acid binding//calcium ion binding//serine-type peptidase activity//transporter activity	GO:0009654//GO:0009523//GO:0019898//GO:0016021//GO:0016020	photosystem II oxygen evolving complex//photosystem II//extrinsic component of membrane//integral component of membrane//membrane	KOG2809	Telomerase elongation inhibitor/RNA maturation protein PINX1
Cluster-69819.0	novel_47	894	--	--	--	--	--	HF679031.1	HF679031	320	6.69467e-165	Fusarium fujikuroi IMI 58289 draft genome, chromosome FFUJ_chr09	--	--	--	--	--	--	--	--	--	--	--	--	--	--	--	--	--	--
Cluster-70610.0	sbi-miR5564a	7143	--	--	--	--	--	--	--	--	--	--	--	--	--	--	--	--	--	--	PF01688//PF03790//PF04145//PF01445	Alphaherpesvirus glycoprotein I//KNOX1 domain//Ctr copper transporter family//Viral small hydrophobic protein	GO:0006825//GO:0035434	copper ion transport//copper ion transmembrane transport	GO:0003677//GO:0005375	DNA binding//copper ion transmembrane transporter activity	GO:0016021//GO:0043657//GO:0005634//GO:0016020	integral component of membrane//host cell//nucleus//membrane	--	--
Cluster-74666.0	novel_32	1349	--	--	--	--	--	--	--	--	--	--	--	--	--	--	--	--	--	--	PF00539	Transactivating regulatory protein (Tat)	GO:0006355	regulation of transcription, DNA-templated	GO:0003700	transcription factor activity, sequence-specific DNA binding	GO:0005667//GO:0042025	transcription factor complex//host cell nucleus	--	--
Cluster-74842.1	novel_32	1536	--	--	--	--	--	--	--	--	--	--	--	--	--	--	--	--	--	--	--	--	--	--	--	--	--	--	--	--
Cluster-74867.0	novel_50	2525	5464210	XP_013903842.1	494	7.8e-47	lecithin:cholesterol acyltransferase [Monoraphidium neglectum]	--	--	--	--	--	K00679	E2.3.1.158	phospholipid:diacylglycerol acyltransferase	http://www.genome.jp/dbget-bin/www_bget?ko:K00679	O94680	277	5.1e-23	Phospholipid:diacylglycerol acyltransferase OS=Schizosaccharomyces pombe (strain 972 / ATCC 24843) GN=plh1 PE=1 SV=2	PF16940//PF02450	Chloroplast envelope transporter//Lecithin:cholesterol acyltransferase	GO:0042967//GO:0006629	acyl-carrier-protein biosynthetic process//lipid metabolic process	GO:0008374	O-acyltransferase activity	GO:0009507	chloroplast	KOG2369	Lecithin:cholesterol acyltransferase (LCAT)/Acyl-ceramide synthase
Cluster-75040.0	novel_52，novel_181	1377	1331523	XP_002946247.1	939	1.1e-98	hypothetical protein VOLCADRAFT_108856 [Volvox carteri f. nagariensis]	XM_005850926.1	XM_005850926	155	5.52692e-73	Chlorella variabilis hypothetical protein (CHLNCDRAFT_29899) mRNA, complete cds	K08910	LHCA4	light-harvesting complex I chlorophyll a/b binding protein 4	http://www.genome.jp/dbget-bin/www_bget?ko:K08910	P13869	463	7.5e-45	Chlorophyll a-b binding protein, chloroplastic OS=Petunia hybrida PE=2 SV=1	--	--	--	--	--	--	--	--	--	--
Cluster-76142.0	novel_43	3190	5459720	XP_013899352.1	1125	6.7e-120	Uncharacterized protein MNEG_7627 [Monoraphidium neglectum]	XM_014043898.1	XM_014043898	114	8.03958e-50	Monoraphidium neglectum Uncharacterized protein mRNA	K09142	K09142	uncharacterized protein	http://www.genome.jp/dbget-bin/www_bget?ko:K09142	Q5T280	688	1.4e-70	Putative methyltransferase C9orf114 OS=Homo sapiens GN=C9orf114 PE=1 SV=3	PF00588	SpoU rRNA Methylase family	GO:0006396//GO:0009451	RNA processing//RNA modification	GO:0008173//GO:0003723	RNA methyltransferase activity//RNA binding	--	--	KOG3925	Uncharacterized conserved protein
Cluster-76518.0	novel_50	1486	--	--	--	--	--	--	--	--	--	--	--	--	--	--	--	--	--	--	PF02891	MIZ/SP-RING zinc finger	--	--	GO:0008270	zinc ion binding	--	--	--	--
Cluster-77459.0	novel_15	536	9537817	PHT26171.1	252	1.9e-19	Protein TAR1 [Capsicum baccatum]	NG_027563.1	DQ273811	135	2.71335e-62	Endogone pisiformis strain DAOM 233144 28S ribosomal RNA, partial sequence >gb|DQ273811.1| Endogone pisiformis isolate AFTOL-ID 539 28S ribosomal RNA gene, partial sequence	--	--	--	--	--	--	--	--	--	--	--	--	--	--	--	--	--	--
Cluster-77622.0	novel_124	1044	--	--	--	--	--	--	--	--	--	--	--	--	--	--	--	--	--	--	--	--	--	--	--	--	--	--	--	--
Cluster-78397.0	sbi-miR156a	2183	--	--	--	--	--	--	--	--	--	--	--	--	--	--	--	--	--	--	--	--	--	--	--	--	--	--	--	--
Cluster-78615.0	novel_122	2189	--	--	--	--	--	--	--	--	--	--	K03953	NDUFA9	NADH dehydrogenase (ubiquinone) 1 alpha subcomplex subunit 9	http://www.genome.jp/dbget-bin/www_bget?ko:K03953	Q9SK66	558	1.2e-55	NADH dehydrogenase [ubiquinone] 1 alpha subcomplex subunit 9, mitochondrial OS=Arabidopsis thaliana GN=At2g20360 PE=1 SV=2	PF00106//PF01370//PF01073//PF03435	short chain dehydrogenase//NAD dependent epimerase/dehydratase family//3-beta hydroxysteroid dehydrogenase/isomerase family//Saccharopine dehydrogenase NADP binding domain	GO:0055114//GO:0008210//GO:0006694//GO:0008207//GO:0008209//GO:0008152	oxidation-reduction process//estrogen metabolic process//steroid biosynthetic process//C21-steroid hormone metabolic process//androgen metabolic process//metabolic process	GO:0016491//GO:0003854//GO:0003824//GO:0050662//GO:0016616	oxidoreductase activity//3-beta-hydroxy-delta5-steroid dehydrogenase activity//catalytic activity//coenzyme binding//oxidoreductase activity, acting on the CH-OH group of donors, NAD or NADP as acceptor	--	--	KOG2865	NADH:ubiquinone oxidoreductase, NDUFA9/39kDa subunit
Cluster-7912.0	novel_15，novel_22	384	10434667	POE89846.1	323	8e-28	dash complex subunit dad4 [Quercus suber]	XM_008093500.1	XM_008093500	127	5.31396e-58	Colletotrichum graminicola M1.001 DASH complex subunit Dad4 partial mRNA	--	--	--	--	Q50HP4	214	1.6e-16	DASH complex subunit dad4 OS=Schizosaccharomyces pombe (strain 972 / ATCC 24843) GN=dad4 PE=1 SV=2	PF01109//PF08650	Granulocyte-macrophage colony-stimulating factor//DASH complex subunit Dad4	GO:0007165//GO:0008608//GO:0008283//GO:0040007//GO:0006955	signal transduction//attachment of spindle microtubules to kinetochore//cell proliferation//growth//immune response	GO:0005129//GO:0008083	granulocyte macrophage colony-stimulating factor receptor binding//growth factor activity	GO:0042729//GO:0072686//GO:0005576	DASH complex//mitotic spindle//extracellular region	--	--
Cluster-79678.0	sbi-miR6217a-5p	579	2511339	XP_005784545.1	299	7.3e-25	hypothetical protein EMIHUDRAFT_434215 [Emiliania huxleyi CCMP1516]	--	--	--	--	--	--	--	--	--	Q08093	287	8.1e-25	Calponin-2 OS=Mus musculus GN=Cnn2 PE=1 SV=1	PF00307	Calponin homology (CH) domain	--	--	GO:0005515	protein binding	--	--	--	--
Cluster-82378.0	sbi-miR167a	5115	--	--	--	--	--	--	--	--	--	--	--	--	--	--	--	--	--	--	PF08121	Waglerin family	GO:0007165//GO:0007268	signal transduction//synaptic transmission	GO:0030550	acetylcholine receptor inhibitor activity	GO:0005576	extracellular region	--	--
Cluster-86748.11039	novel_118	2177	8746215	XP_021321188.1	285	1.2e-22	uncharacterized protein LOC110437174 isoform X2 [Sorghum bicolor]	XM_008645817.1	XM_008645817	74	9.39433e-28	PREDICTED: Zea mays LOC100383068 (cl61186_-1(463)), transcript variant X5, mRNA	--	--	--	--	--	--	--	--	--	--	--	--	--	--	--	--	--	--
Cluster-86748.1491	novel_15	1057	5119787	KMS93274.1	196	1.2e-12	hypothetical protein BVRB_033130, partial [Beta vulgaris subsp. vulgaris]	GU927061.1	GU927061	423	0	Uncultured eukaryote clone F5K2Q4C04IX0D4 28S ribosomal RNA gene, partial sequence	--	--	--	--	--	--	--	--	--	--	--	--	--	--	--	--	--	--
Cluster-86748.2368	novel_15	768	417050	ABH09321.1	246	1.4e-18	leucine rich protein [Arachis hypogaea]	JQ733906.1	JQ733906	505	0	Litorilinea aerophila strain PRI-4131 small subunit ribosomal RNA, tRNA-Ile (trnI), and large subunit ribosomal RNA genes, complete sequence	--	--	--	--	--	--	--	--	--	--	--	--	--	--	--	--	--	--
Cluster-86748.27980	novel_23	523	10702372	XP_023926380.1	432	2.5e-40	ubiquitin-40S ribosomal protein S27a-like [Quercus suber]	XM_018900957.1	XM_018900957	436	0	Fusarium verticillioides 7600 ubiquitin-40S ribosomal protein S27a mRNA	K02977	RP-S27Ae, RPS27A	small subunit ribosomal protein S27Ae	http://www.genome.jp/dbget-bin/www_bget?ko:K02977	P68202	382	7e-36	Ubiquitin-40S ribosomal protein S27a OS=Plutella xylostella PE=2 SV=2	PF13085//PF00240//PF01599	2Fe-2S iron-sulfur cluster binding domain//Ubiquitin family//Ribosomal protein S27a	GO:0042254//GO:0006118//GO:0006412	ribosome biogenesis//obsolete electron transport//translation	GO:0051536//GO:0005515//GO:0003735//GO:0009055	iron-sulfur cluster binding//protein binding//structural constituent of ribosome//electron carrier activity	GO:0005840	ribosome	KOG0004	Ubiquitin/40S ribosomal protein S27a fusion
Cluster-86748.3176	novel_31	796	10408297	POE63476.1	242	4.1e-18	40s ribosomal protein s28 [Quercus suber]	XM_018888341.1	XM_018888341	523	0	Fusarium verticillioides 7600 40S ribosomal protein S28 mRNA	K02979	RP-S28e, RPS28	small subunit ribosomal protein S28e	http://www.genome.jp/dbget-bin/www_bget?ko:K02979	Q7S6W5	259	2e-21	40S ribosomal protein S28 OS=Neurospora crassa (strain ATCC 24698 / 74-OR23-1A / CBS 708.71 / DSM 1257 / FGSC 987) GN=rps-28 PE=3 SV=1	PF01200//PF02934	Ribosomal protein S28e//GatB/GatE catalytic domain	GO:0042254//GO:0006412	ribosome biogenesis//translation	GO:0016874//GO:0003735	ligase activity//structural constituent of ribosome	GO:0005622//GO:0005840	intracellular//ribosome	KOG3502	40S ribosomal protein S28
Cluster-86748.5494	novel_11	433	2469709	ERN10593.1	229	7.2e-17	hypothetical protein AMTR_s00028p00129850 [Amborella trichopoda]	CP014989.1	CP014989	358	0	Serinicoccus sp. JLT9, complete genome	--	--	--	--	--	--	--	--	PF08142	AARP2CN (NUC121) domain	GO:0042254	ribosome biogenesis	--	--	GO:0005634	nucleus	--	--
Cluster-86748.660	novel_133	5727	10313214	PNW80992.1	180	4.6e-10	hypothetical protein CHLRE_07g338550v5 [Chlamydomonas reinhardtii]	--	--	--	--	--	--	--	--	--	--	--	--	--	PF03153	Transcription factor IIA, alpha/beta subunit	GO:0006367	transcription initiation from RNA polymerase II promoter	--	--	GO:0005672	transcription factor TFIIA complex	--	--
Cluster-86748.6857	novel_22	1592	3827468	CDY45505.1	322	4.3e-27	BnaCnng12640D [Brassica napus]	KT865863.1	KT865863	945	0	Exiguobacterium sp. ALBL_197 23S ribosomal RNA gene, partial sequence	--	--	--	--	--	--	--	--	--	--	--	--	--	--	--	--	--	--
Cluster-86748.71764	novel_11	392	755415	ACJ83969.1	224	2.5e-16	unknown [Medicago truncatula]	CP013693.1	CP013693	392	0	Propionibacterium acnes strain A1-14 genome	--	--	--	--	--	--	--	--	--	--	--	--	--	--	--	--	--	--
Cluster-86748.74021	novel_43，novel_44	1596	--	--	--	--	--	KF184970.1	KF184970	151	1.07577e-70	Saccharum hybrid cultivar R570 clone BAC 258F08 complete sequence	--	--	--	--	--	--	--	--	--	--	--	--	--	--	--	--	--	--
Cluster-86748.78373	novel_149	2320	10307064	PNW74842.1	1289	4.7e-139	hypothetical protein CHLRE_12g507650v5 [Chlamydomonas reinhardtii]	XM_014041936.1	XM_014041936	91	3.55383e-37	Monoraphidium neglectum hypothetical protein partial mRNA	K03686	dnaJ	molecular chaperone DnaJ	http://www.genome.jp/dbget-bin/www_bget?ko:K03686	Q8DKR7	913	8.4e-97	Chaperone protein DnaJ OS=Thermosynechococcus elongatus (strain BP-1) GN=dnaJ PE=3 SV=2	PF03589//PF15009//PF00684	Antitermination protein//Transmembrane protein 173//DnaJ central domain	GO:0006355//GO:0002218//GO:0032481	regulation of transcription, DNA-templated//activation of innate immune response//positive regulation of type I interferon production	GO:0031072//GO:0051082//GO:0003677	heat shock protein binding//unfolded protein binding//DNA binding	--	--	KOG0715	Molecular chaperone (DnaJ superfamily)
Cluster-86748.79136	sbi-miR396d	1158	3913151	XP_009038359.1	247	1.6e-18	hypothetical protein AURANDRAFT_65124 [Aureococcus anophagefferens]	--	--	--	--	--	--	--	--	--	P26039	276	3.1e-23	Talin-1 OS=Mus musculus GN=Tln1 PE=1 SV=2	PF02174//PF00788//PF00640//PF00887	PTB domain (IRS-1 type)//Ras association (RalGDS/AF-6) domain//Phosphotyrosine interaction domain (PTB/PID)//Acyl CoA binding protein	GO:0007165	signal transduction	GO:0005515//GO:0000062//GO:0005158	protein binding//fatty-acyl-CoA binding//insulin receptor binding	GO:0005899	insulin receptor complex	KOG4229	Myosin VII, myosin IXB and related myosins
Cluster-86748.79243	novel_41	1631	5461401	XP_013901033.1	281	2.5e-22	RNA binding protein [Monoraphidium neglectum]	AK110284.1	AK110284	174	1.80186e-83	Oryza sativa Japonica Group cDNA clone:002-163-E09, full insert sequence	--	--	--	--	Q9C7C3	144	8.7e-08	Zinc finger CCCH domain-containing protein 36 OS=Arabidopsis thaliana GN=At3g12130 PE=2 SV=1	PF05371//PF00642//PF00397	Phage major coat protein, Gp8//Zinc finger C-x8-C-x5-C-x3-H type (and similar)//WW domain	--	--	GO:0046872//GO:0005515	metal ion binding//protein binding	GO:0019028	viral capsid	KOG1677	CCCH-type Zn-finger protein
Cluster-86748.80700	sbi-miR167a	4353	5462278	XP_013901910.1	1583	7.1e-173	reversibly glycosylatedpolypeptide..UDP-arabinopyranose mutase [Monoraphidium neglectum]	XM_005843502.1	XM_005843502	338	3.31619e-174	Chlorella variabilis reversibly glycosylated protein (CHLNCDRAFT_56392) mRNA, complete cds	K13379	RGP, UTM	reversibly glycosylated polypeptide / UDP-arabinopyranose mutase	http://www.genome.jp/dbget-bin/www_bget?ko:K13379	Q8RU27	1503	6.1e-165	Alpha-1,4-glucan-protein synthase [UDP-forming] 2 OS=Solanum tuberosum GN=UPTG2 PE=1 SV=1	PF03214	Reversibly glycosylated polypeptide	GO:0030244	cellulose biosynthetic process	GO:0016866	intramolecular transferase activity	--	--	--	--
Cluster-86748.80938	novel_152	7767	--	--	--	--	--	--	--	--	--	--	--	--	--	--	--	--	--	--	PF02714//PF01414	Calcium-dependent channel, 7TM region, putative phosphate//Delta serrate ligand	GO:0007154	cell communication	--	--	GO:0016020	membrane	--	--
Cluster-86748.81466	sbi-miR5564a	916	1431165	EGB04948.1	352	8.3e-31	putative metacaspase, partial [Aureococcus anophagefferens]	--	--	--	--	--	K22684	MCA1	metacaspase-1	http://www.genome.jp/dbget-bin/www_bget?ko:K22684	Q7XJE5	293	2.6e-25	Metacaspase-2 OS=Arabidopsis thaliana GN=AMC2 PE=1 SV=1	PF02724//PF00656	CDC45-like protein//Caspase domain	GO:0006270//GO:0006508	DNA replication initiation//proteolysis	GO:0004197	cysteine-type endopeptidase activity	--	--	KOG1546	Metacaspase involved in regulation of apoptosis
Cluster-86748.81467	sbi-miR164b	4215	--	--	--	--	--	--	--	--	--	--	--	--	--	--	--	--	--	--	PF01428	AN1-like Zinc finger	--	--	GO:0008270	zinc ion binding	--	--	--	--
Cluster-86748.81689	sbi-miR156a	4836	5458659	XP_013898291.1	693	1.3e-69	hypothetical protein MNEG_8690 [Monoraphidium neglectum]	--	--	--	--	--	K13412	CPK	calcium-dependent protein kinase	http://www.genome.jp/dbget-bin/www_bget?ko:K13412	Q39016	403	2.4e-37	Calcium-dependent protein kinase 11 OS=Arabidopsis thaliana GN=CPK11 PE=1 SV=2	PF07714//PF00069//PF00082	Protein tyrosine kinase//Protein kinase domain//Subtilase family	GO:0006508//GO:0006468	proteolysis//protein phosphorylation	GO:0004252//GO:0005524//GO:0004672	serine-type endopeptidase activity//ATP binding//protein kinase activity	--	--	--	--
Cluster-86748.82292	novel_133	2991	1340180	XP_002954904.1	1280	6.7e-138	dynamin-related GTPase [Volvox carteri f. nagariensis]	AK110493.1	AK110493	355	0	Oryza sativa Japonica Group cDNA clone:002-167-C06, full insert sequence	K01528	DNM	dynamin GTPase	http://www.genome.jp/dbget-bin/www_bget?ko:K01528	Q9SE83	321	4.8e-28	Dynamin-2A OS=Arabidopsis thaliana GN=DRP2A PE=1 SV=2	PF02212//PF05843//PF01031	Dynamin GTPase effector domain//Suppressor of forked protein (Suf)//Dynamin central region	GO:0006397	mRNA processing	GO:0003924//GO:0005525	GTPase activity//GTP binding	GO:0005634	nucleus	--	--
Cluster-86748.83513	sbi-miR396d，sbi-miR396e	2114	5465534	XP_013905166.1	993	9e-105	Lipase [Monoraphidium neglectum]	--	--	--	--	--	--	--	--	--	P61871	245	2.2e-19	Lipase OS=Rhizopus niveus PE=1 SV=1	PF01083//PF01764//PF07819//PF00975	Cutinase//Lipase (class 3)//PGAP1-like protein//Thioesterase domain	GO:0008152//GO:0006629//GO:0006886//GO:0006505//GO:0009058	metabolic process//lipid metabolic process//intracellular protein transport//GPI anchor metabolic process//biosynthetic process	GO:0016787//GO:0016788	hydrolase activity//hydrolase activity, acting on ester bonds	--	--	--	--
Cluster-86748.83565	novel_133	936	9764287	XP_022875246.1	231	9.1e-17	zinc finger A20 and AN1 domain-containing stress-associated protein 6-like [Olea europaea var. sylvestris]	--	--	--	--	--	--	--	--	--	Q9ZNU9	211	8.5e-16	Zinc finger A20 and AN1 domain-containing stress-associated protein 3 OS=Arabidopsis thaliana GN=SAP3 PE=2 SV=1	--	--	--	--	--	--	--	--	KOG3173	Predicted Zn-finger protein
Cluster-86748.83736	sbi-miR167a	1141	--	--	--	--	--	--	--	--	--	--	--	--	--	--	--	--	--	--	--	--	--	--	--	--	--	--	--	--
Cluster-86748.84136	sbi-miR164a	3589	9328900	GAX83798.1	695	5.5e-70	hypothetical protein CEUSTIGMA_g11223.t1 [Chlamydomonas eustigma]	--	--	--	--	--	--	--	--	--	Q9C9Z1	505	2.7e-49	Putative zinc transporter At3g08650 OS=Arabidopsis thaliana GN=At3g08650 PE=2 SV=2	PF11610//PF04349//PF02535	Scaffold protein Ste5-Fus5 binding region//Periplasmic glucan biosynthesis protein, MdoG//ZIP Zinc transporter	GO:0055085//GO:0030001//GO:0016051	transmembrane transport//metal ion transport//carbohydrate biosynthetic process	GO:0019900//GO:0046873	kinase binding//metal ion transmembrane transporter activity	GO:0042597//GO:0016020	periplasmic space//membrane	KOG2474	Zinc transporter and related ZIP domain-containing proteins
Cluster-86748.84208	novel_32	6254	10120084	PNH06033.1	650	1.6e-64	FACT complex subunit SPT16 [Tetrabaena socialis]	--	--	--	--	--	K01052	LIPA	lysosomal acid lipase/cholesteryl ester hydrolase	http://www.genome.jp/dbget-bin/www_bget?ko:K01052	O46108	239	3.2e-18	Lipase 3 OS=Drosophila melanogaster GN=Lip3 PE=2 SV=1	PF09606//PF04267//PF02535//PF04083//PF09726	ARC105 or Med15 subunit of Mediator complex non-fungal//Sarcosine oxidase, delta subunit family//ZIP Zinc transporter//Partial alpha/beta-hydrolase lipase region//Transmembrane protein	GO:0006544//GO:0055085//GO:0006629//GO:0006563//GO:0006566//GO:0006357//GO:0030001//GO:0046653	glycine metabolic process//transmembrane transport//lipid metabolic process//L-serine metabolic process//threonine metabolic process//regulation of transcription from RNA polymerase II promoter//metal ion transport//tetrahydrofolate metabolic process	GO:0046873//GO:0008115//GO:0001104	metal ion transmembrane transporter activity//sarcosine oxidase activity//RNA polymerase II transcription cofactor activity	GO:0016021//GO:0016592//GO:0016020	integral component of membrane//mediator complex//membrane	KOG2624	Triglyceride lipase-cholesterol esterase
Cluster-86748.84338	sbi-miR167a	3286	10704428	XP_023928648.1	2564	9.5e-287	tryptophan synthase-like [Quercus suber]	XM_018392500.1	XM_018392500	2912	0	Fusarium oxysporum f. sp. lycopersici 4287 tryptophan synthase mRNA	K01696	trpB	tryptophan synthase beta chain	http://www.genome.jp/dbget-bin/www_bget?ko:K01696	P13228	2974	0	Tryptophan synthase OS=Neurospora crassa (strain ATCC 24698 / 74-OR23-1A / CBS 708.71 / DSM 1257 / FGSC 987) GN=trp-3 PE=1 SV=1	PF00830//PF00290//PF14736	Ribosomal L28 family//Tryptophan synthase alpha chain//Protein N-terminal asparagine amidohydrolase	GO:0000162//GO:0009094//GO:0042254//GO:0006528//GO:0006568//GO:0006571	tryptophan biosynthetic process//L-phenylalanine biosynthetic process//ribosome biogenesis//asparagine metabolic process//tryptophan metabolic process//tyrosine biosynthetic process	GO:0003735//GO:0008418//GO:0004834	structural constituent of ribosome//protein-N-terminal asparagine amidohydrolase activity//tryptophan synthase activity	GO:0005840	ribosome	KOG4175	Tryptophan synthase alpha chain
Cluster-98624.0	sbi-miR396e	6515	8747101	XP_021301308.1	9033	0	uncharacterized protein LOC8064056 [Sorghum bicolor]	XM_002443128.1	XM_002443128	4943	0	Sorghum bicolor hypothetical protein, mRNA	K17592	SACS	sacsin	http://www.genome.jp/dbget-bin/www_bget?ko:K17592	--	--	--	--	PF05679	Chondroitin N-acetylgalactosaminyltransferase	--	--	GO:0008376	acetylgalactosaminyltransferase activity	GO:0032580	Golgi cisterna membrane	--	--

## Sheet: Profile15
Gene_ID	MiRNA_ID	Gene Length	NR GI	NR ID	NR Score	NR Evalue	NR Description	NT GI	NT ID	NT Score	NT Evalue	NT Description	KO ID	KO Name	KO Description	Http Link	Swissprot ID	Swissprot Score	Swissprot Evalue	Swissprot Description	PFAM ID	PFAM description	Gene Ontology Biological Pathway	BP Description	Gene Ontology Molecular Function	MF Description	Gene Ontology Cellular Component	CC Description	KOG ID	KOG Description
Cluster-13541.0	novel_160	831	2068664	EME32745.1	306	1.6e-25	oxysterol-binding protein-like protein [Galdieria sulphuraria]	--	--	--	--	--	--	--	--	--	Q54RM1	471	5.4e-46	Oxysterol-binding protein 7 OS=Dictyostelium discoideum GN=osbG PE=3 SV=1	--	--	--	--	--	--	--	--	KOG2210	Oxysterol-binding protein
Cluster-15791.1	sbi-miR396d	640	10670077	XP_023891019.1	666	2.2e-67	guanine nucleotide-binding protein subunit beta-like [Quercus suber]	--	--	--	--	--	K04536	GNB1	guanine nucleotide-binding protein G(I)/G(S)/G(T) subunit beta-1	http://www.genome.jp/dbget-bin/www_bget?ko:K04536	Q61ZF6	689	2.2e-71	Guanine nucleotide-binding protein subunit beta-1 OS=Caenorhabditis briggsae GN=gpb-1 PE=3 SV=1	PF01304//PF00400//PF08728	Gas vesicles protein GVPc repeated domain//WD domain, G-beta repeat//CRT10	GO:0006357//GO:0031412	regulation of transcription from RNA polymerase II promoter//gas vesicle organization	GO:0005515	protein binding	GO:0031411	gas vesicle	KOG0286	G-protein beta subunit
Cluster-38854.0	sbi-miR5564a	2764	10649754	XP_023871033.1	240	2.4e-17	dnaJ homolog subfamily C member 21-like [Quercus suber]	HF679030.1	HF679030	2320	0	Fusarium fujikuroi IMI 58289 draft genome, chromosome FFUJ_chr08	K09503	DNAJA2	DnaJ homolog subfamily A member 2	http://www.genome.jp/dbget-bin/www_bget?ko:K09503	Q9UTQ5	170	1.4e-10	Uncharacterized J domain-containing protein C1071.09c OS=Schizosaccharomyces pombe (strain 972 / ATCC 24843) GN=SPAC1071.09c PE=3 SV=1	PF01721	Class II bacteriocin	GO:0042742	defense response to bacterium	--	--	GO:0005576	extracellular region	--	--
Cluster-26471.0	sbi-miR399a	582	10672557	XP_023893790.1	408	1.7e-37	eukaryotic translation initiation factor 1A-like [Quercus suber]	--	--	--	--	--	K03236	EIF1A	translation initiation factor 1A	http://www.genome.jp/dbget-bin/www_bget?ko:K03236	Q6VV72	392	5.5e-37	Eukaryotic translation initiation factor 1A OS=Rattus norvegicus GN=Eif1a PE=2 SV=3	PF01176	Translation initiation factor 1A / IF-1	GO:0006413//GO:0006446	translational initiation//regulation of translational initiation	GO:0003723//GO:0003743	RNA binding//translation initiation factor activity	GO:0005840	ribosome	KOG3403	Translation initiation factor 1A (eIF-1A)
Cluster-50507.0	sbi-miR399a	1012	9379375	GAX98274.1	753	2.9e-77	60S acidic ribosomal protein P0 putative [Pythium insidiosum]	--	--	--	--	--	K02941	RP-LP0, RPLP0	large subunit ribosomal protein LP0	http://www.genome.jp/dbget-bin/www_bget?ko:K02941	P47826	833	6.9e-88	60S acidic ribosomal protein P0 OS=Gallus gallus GN=RPLP0 PE=2 SV=1	PF00466	Ribosomal protein L10	GO:0042254	ribosome biogenesis	--	--	GO:0005622	intracellular	KOG0815	60S acidic ribosomal protein P0
Cluster-86748.1111	sbi-miR399a	1572	10445706	POF00886.1	828	9.1e-86	25s rrna ..adenine-n..1....-methyltransferase [Quercus suber]	XM_018387536.1	XM_018387536	1241	0	Fusarium oxysporum f. sp. lycopersici 4287 hypothetical protein mRNA	K14850	RRP8	ribosomal RNA-processing protein 8	http://www.genome.jp/dbget-bin/www_bget?ko:K14850	P38961	432	3.4e-41	25S rRNA (adenine(645)-N(1))-methyltransferase OS=Saccharomyces cerevisiae (strain ATCC 204508 / S288c) GN=RRP8 PE=1 SV=2	PF08241//PF05148//PF05175//PF07655	Methyltransferase domain//Hypothetical methyltransferase//Methyltransferase small domain//Secretin N-terminal domain	GO:0008152//GO:0009297	metabolic process//pilus assembly	GO:0008168	methyltransferase activity	GO:0019867	outer membrane	KOG3045	Predicted RNA methylase involved in rRNA processing
Cluster-52944.0	sbi-miR396e	515	--	--	--	--	--	--	--	--	--	--	--	--	--	--	--	--	--	--	--	--	--	--	--	--	--	--	--	--
Cluster-69368.0	sbi-miR396e	1936	10452982	POF08162.1	388	1.2e-34	hypothetical protein CFP56_62742 [Quercus suber]	XM_018383122.1	XM_018383122	1697	0	Fusarium oxysporum f. sp. lycopersici 4287 hypothetical protein mRNA	--	--	--	--	--	--	--	--	PF05837//PF07716//PF16326//PF04977//PF06156//PF00096//PF06005//PF17078//PF01166//PF05529//PF10186//PF04111//PF13465//PF15898	Centromere protein H (CENP-H)//Basic region leucine zipper//ABC transporter C-terminal domain//Septum formation initiator//Protein of unknown function (DUF972)//Zinc finger, C2H2 type//Protein of unknown function (DUF904)//SWI5-dependent HO expression protein 3//TSC-22/dip/bun family//B-cell receptor-associated protein 31-like//Vacuolar sorting 38 and autophagy-related subunit 14//Autophagy prote…	GO:0006260//GO:0051382//GO:0043093//GO:0006886//GO:0007049//GO:0006355//GO:0010508//GO:0006914//GO:0051028//GO:0048309//GO:0000917	DNA replication//kinetochore assembly//FtsZ-dependent cytokinesis//intracellular protein transport//cell cycle//regulation of transcription, DNA-templated//positive regulation of autophagy//autophagy//mRNA transport//endoplasmic reticulum inheritance//barrier septum assembly	GO:0003677//GO:0043565//GO:0003700//GO:0046872//GO:0019901	DNA binding//sequence-specific DNA binding//transcription factor activity, sequence-specific DNA binding//metal ion binding//protein kinase binding	GO:0005667//GO:0005783//GO:0016021//GO:0000776//GO:0005737	transcription factor complex//endoplasmic reticulum//integral component of membrane//kinetochore//cytoplasm	--	--
Cluster-61159.0	sbi-miR396d	862	10459841	POF15021.1	313	2.6e-26	aromatic peroxygenase [Quercus suber]	XM_018388939.1	XM_018388939	655	0	Fusarium oxysporum f. sp. lycopersici 4287 hypothetical protein partial mRNA	--	--	--	--	--	--	--	--	--	--	--	--	--	--	--	--	--	--
Cluster-40777.0	sbi-miR167a，sbi-miR396d	3159	2012885	EKX52790.1	1693	9.1e-186	hypothetical protein GUITHDRAFT_64866 [Guillardia theta CCMP2712]	CP005186.2	CP005186	338	2.399e-174	Saccharomyces cerevisiae YJM1592 chromosome X sequence	K02133	ATPeF1B, ATP5B, ATP2	F-type H+-transporting ATPase subunit beta	http://www.genome.jp/dbget-bin/www_bget?ko:K02133	Q9PTY0	1727	4.7e-191	ATP synthase subunit beta, mitochondrial OS=Cyprinus carpio GN=atp5b PE=2 SV=1	PF01637//PF00005//PF05557//PF02874//PF00931//PF00306//PF00006//PF03193	Archaeal ATPase//ABC transporter//Mitotic checkpoint protein//ATP synthase alpha/beta family, beta-barrel domain//NB-ARC domain//ATP synthase alpha/beta chain, C terminal domain//ATP synthase alpha/beta family, nucleotide-binding domain//Protein of unknown function, DUF258	GO:0015991//GO:0015992//GO:0007094//GO:0046034	ATP hydrolysis coupled proton transport//proton transport//mitotic spindle assembly checkpoint//ATP metabolic process	GO:0005524//GO:0016887//GO:0043531//GO:0016820//GO:0005525//GO:0003924	ATP binding//ATPase activity//ADP binding//hydrolase activity, acting on acid anhydrides, catalyzing transmembrane movement of substances//GTP binding//GTPase activity	GO:0033178	proton-transporting two-sector ATPase complex, catalytic domain	KOG1350	F0F1-type ATP synthase, beta subunit
Cluster-68675.0	sbi-miR167a	2407	--	--	--	--	--	HF679023.1	HF679023	1416	0	Fusarium fujikuroi IMI 58289 draft genome, chromosome FFUJ_chr01	K13998	DHFR-TS	dihydrofolate reductase / thymidylate synthase	http://www.genome.jp/dbget-bin/www_bget?ko:K13998	P13100	1037	3.6e-111	Thymidylate synthase OS=Pneumocystis carinii GN=THYA PE=1 SV=1	PF06432//PF01284//PF00303	Phosphatidylinositol N-acetylglucosaminyltransferase//Membrane-associating domain//Thymidylate synthase	GO:0006206//GO:0006506//GO:0006231	pyrimidine nucleobase metabolic process//GPI anchor biosynthetic process//dTMP biosynthetic process	GO:0004799//GO:0017176	thymidylate synthase activity//phosphatidylinositol N-acetylglucosaminyltransferase activity	GO:0016021//GO:0016020	integral component of membrane//membrane	KOG0673	Thymidylate synthase
Cluster-86748.571	sbi-miR164a，sbi-miR164b	4361	889331	XP_002294624.1	504	9.4e-48	predicted protein [Thalassiosira pseudonana CCMP1335]	--	--	--	--	--	--	--	--	--	O34499	373	6.5e-34	6-phosphogluconolactonase OS=Bacillus subtilis (strain 168) GN=pgl PE=1 SV=1	PF05694//PF04434	56kDa selenium binding protein (SBP56)//SWIM zinc finger	--	--	GO:0008270//GO:0008430	zinc ion binding//selenium binding	--	--	--	--
Cluster-24461.0	sbi-miR164a	732	939209	EEH59094.1	347	2.5e-30	cysteine synthetase..pyridoxal dependent decarboxylase [Micromonas pusilla CCMP1545]	--	--	--	--	--	K01738	cysK	cysteine synthase	http://www.genome.jp/dbget-bin/www_bget?ko:K01738	P9WP50	334	3.6e-30	Putative cystathionine beta-synthase MT1108 OS=Mycobacterium tuberculosis (strain CDC 1551 / Oshkosh) GN=cbs PE=3 SV=1	PF07859	alpha/beta hydrolase fold	GO:0008152	metabolic process	GO:0016787	hydrolase activity	--	--	KOG1252	Cystathionine beta-synthase and related enzymes
Cluster-39192.0	sbi-miR164a	2054	2422046	XP_005648828.1	218	6.4e-15	alpha..beta-hydrolase [Coccomyxa subellipsoidea C-169]	--	--	--	--	--	--	--	--	--	P61870	138	5.5e-07	Mono- and diacylglycerol lipase OS=Penicillium camembertii GN=mdlA PE=1 SV=1	PF01764	Lipase (class 3)	GO:0006629	lipid metabolic process	--	--	--	--	KOG4569	Predicted lipase
Cluster-59453.0	sbi-miR164a	1411	5454145	XP_013893777.1	322	3.8e-27	tryptophan-rich sensory protein [Monoraphidium neglectum]	--	--	--	--	--	--	--	--	--	Q9RFC8	240	5.6e-19	Tryptophan-rich sensory protein OS=Rhodobacter sphaeroides GN=tspO PE=1 SV=1	PF03073//PF08728	TspO/MBR family//CRT10	GO:0006357	regulation of transcription from RNA polymerase II promoter	--	--	GO:0016021	integral component of membrane	--	--
Cluster-36051.0	sbi-miR156a	598	10498625	POM80305.1	367	9.8e-33	40S ribosomal protein S10 [Phytophthora palmivora var. palmivora]	--	--	--	--	--	K02947	RP-S10e, RPS10	small subunit ribosomal protein S10e	http://www.genome.jp/dbget-bin/www_bget?ko:K02947	Q9AYP4	344	2.1e-31	40S ribosomal protein S10 OS=Oryza sativa subsp. japonica GN=RPS10 PE=2 SV=2	--	--	--	--	--	--	--	--	KOG3344	40s ribosomal protein s10
Cluster-56602.0	sbi-miR156a	1478	10417547	POE72726.1	1099	3.2e-117	glutaminyl-peptide cyclotransferase [Quercus suber]	XM_018384613.1	XM_018384613	1266	0	Fusarium oxysporum f. sp. lycopersici 4287 hypothetical protein mRNA	--	--	--	--	Q9CYK2	493	2.7e-48	Glutaminyl-peptide cyclotransferase OS=Mus musculus GN=Qpct PE=1 SV=2	--	--	--	--	--	--	--	--	KOG3946	Glutaminyl cyclase
Cluster-61444.0	sbi-miR156a	1498	10658698	XP_023878367.1	205	1.5e-13	uncharacterized protein LOC111990818 [Quercus suber]	HF679025.1	HF679025	1369	0	Fusarium fujikuroi IMI 58289 draft genome, chromosome FFUJ_chr03	--	--	--	--	--	--	--	--	PF00443//PF01383	Ubiquitin carboxyl-terminal hydrolase//CpcD/allophycocyanin linker domain	GO:0016579	protein deubiquitination	GO:0036459	ubiquitinyl hydrolase activity	GO:0030089	phycobilisome	--	--
Cluster-86748.23551	sbi-miR156a	1912	--	--	--	--	--	XM_002459449.1	XM_002459449	129	2.19541e-58	Sorghum bicolor hypothetical protein, mRNA	--	--	--	--	--	--	--	--	--	--	--	--	--	--	--	--	--	--
Cluster-56049.1	novel_8	3392	10683504	XP_023902399.1	1624	9.8e-178	uncharacterized protein LOC112014248 [Quercus suber]	XM_018380526.1	XM_018380526	2693	0	Fusarium oxysporum f. sp. lycopersici 4287 hypothetical protein mRNA	--	--	--	--	--	--	--	--	PF00172	Fungal Zn(2)-Cys(6) binuclear cluster domain	GO:0006355	regulation of transcription, DNA-templated	GO:0008270//GO:0000981	zinc ion binding//RNA polymerase II transcription factor activity, sequence-specific DNA binding	GO:0005634	nucleus	--	--
Cluster-38380.0	novel_76	1792	6112539	KXZ52644.1	1170	2.3e-125	hypothetical protein GPECTOR_9g689 [Gonium pectorale]	AK426624.1	AK426624	64	2.79334e-22	Brachypodium distachyon mRNA, clone: PL016C01-A-015_L08	K03386	PRDX2_4, ahpC	peroxiredoxin (alkyl hydroperoxide reductase subunit C)	http://www.genome.jp/dbget-bin/www_bget?ko:K03386	P0CB50	677	1.5e-69	Peroxiredoxin-1 OS=Gallus gallus GN=PRDX1 PE=1 SV=1	PF08534//PF00085//PF10417//PF00578	Redoxin//Thioredoxin//C-terminal domain of 1-Cys peroxiredoxin//AhpC/TSA family	GO:0055114//GO:0045454	oxidation-reduction process//cell redox homeostasis	GO:0016491//GO:0016209//GO:0051920	oxidoreductase activity//antioxidant activity//peroxiredoxin activity	--	--	KOG0852	Alkyl hydroperoxide reductase, thiol specific antioxidant and related enzymes
Cluster-56723.1	novel_76	1480	10310501	PNW78279.1	322	4e-27	hypothetical protein CHLRE_09g403900v5 [Chlamydomonas reinhardtii]	--	--	--	--	--	--	--	--	--	--	--	--	--	PF08657//PF10186//PF00019//PF04632//PF03153//PF04048	DASH complex subunit Spc34//Vacuolar sorting 38 and autophagy-related subunit 14//Transforming growth factor beta like domain//Fusaric acid resistance protein family//Transcription factor IIA, alpha/beta subunit//Sec8 exocyst complex component specific domain	GO:0040007//GO:0010508//GO:0015031//GO:0007165//GO:0008283//GO:0006367//GO:0008608//GO:0006810//GO:0006904	growth//positive regulation of autophagy//protein transport//signal transduction//cell proliferation//transcription initiation from RNA polymerase II promoter//attachment of spindle microtubules to kinetochore//transport//vesicle docking involved in exocytosis	GO:0008083	growth factor activity	GO:0000145//GO:0005886//GO:0005672//GO:0042729//GO:0005876	exocyst//plasma membrane//transcription factor TFIIA complex//DASH complex//spindle microtubule	--	--
Cluster-38247.0	novel_75	1351	10686801	XP_023909104.1	650	3.4e-65	cell polarity protein alp11-like [Quercus suber]	XM_018377324.1	XM_018377324	1035	0	Fusarium oxysporum f. sp. lycopersici 4287 hypothetical protein mRNA	K17262	TBCB, CKAP1, ALF1	tubulin-specific chaperone B	http://www.genome.jp/dbget-bin/www_bget?ko:K17262	Q10235	489	7.1e-48	Cell polarity protein alp11 OS=Schizosaccharomyces pombe (strain 972 / ATCC 24843) GN=alp11 PE=1 SV=1	PF14560//PF00240	Ubiquitin-like domain//Ubiquitin family	--	--	GO:0005515	protein binding	--	--	KOG3206	Alpha-tubulin folding cofactor B
Cluster-48426.0	novel_75	1159	10395935	POE51114.1	142	2.4e-06	anucleate primary sterigmata protein a [Quercus suber]	XM_018399199.1	XM_018399199	964	0	Fusarium oxysporum f. sp. lycopersici 4287 hypothetical protein mRNA	--	--	--	--	--	--	--	--	--	--	--	--	--	--	--	--	--	--
Cluster-68278.0	novel_52，novel_181	2010	10403467	POE58646.1	231	2e-16	transcriptional activator hac1 [Quercus suber]	XM_018395729.1	XM_018395729	1707	0	Fusarium oxysporum f. sp. lycopersici 4287 hypothetical protein mRNA	--	--	--	--	Q8TFF3	414	5.3e-39	Transcriptional activator hac1 OS=Hypocrea jecorina GN=hac1 PE=2 SV=1	PF12106//PF00170//PF04111//PF07307//PF07716//PF03131	Colicin C terminal ribonuclease domain//bZIP transcription factor//Autophagy protein Apg6//Heptaprenyl diphosphate synthase (HEPPP synthase) subunit 1//Basic region leucine zipper//bZIP Maf transcription factor	GO:0009234//GO:0006914//GO:0051252//GO:0006355	menaquinone biosynthetic process//autophagy//regulation of RNA metabolic process//regulation of transcription, DNA-templated	GO:0003700//GO:0043565//GO:0003677//GO:0004540	transcription factor activity, sequence-specific DNA binding//sequence-specific DNA binding//DNA binding//ribonuclease activity	GO:0005634//GO:0005667	nucleus//transcription factor complex	--	--
Cluster-49691.0	novel_52	1865	10407832	POE63011.1	437	2.4e-40	chromatin modification-related protein yng2 [Quercus suber]	XM_018376060.1	XM_018376060	1562	0	Fusarium oxysporum f. sp. lycopersici 4287 hypothetical protein mRNA	K11346	ING4	inhibitor of growth protein 4	http://www.genome.jp/dbget-bin/www_bget?ko:K11346	Q9QXV3	223	6.9e-17	Inhibitor of growth protein 1 OS=Mus musculus GN=Ing1 PE=2 SV=1	PF00628	PHD-finger	--	--	GO:0005515	protein binding	--	--	KOG1973	Chromatin remodeling protein, contains PHD Zn-finger
Cluster-44555.0	novel_50	3115	10912097	PRW61262.1	2500	2.4e-279	putative cytosolic oligopeptidase A [Chlorella sorokiniana]	XM_015769758.1	XM_015769758	75	3.75631e-28	PREDICTED: Oryza sativa Japonica Group probable cytosolic oligopeptidase A (LOC4331244), mRNA	K01414	prlC	oligopeptidase A	http://www.genome.jp/dbget-bin/www_bget?ko:K01414	Q94AM1	2150	4.1e-240	Organellar oligopeptidase A, chloroplastic/mitochondrial OS=Arabidopsis thaliana GN=OOP PE=1 SV=1	PF01432	Peptidase family M3	GO:0006508	proteolysis	GO:0004222	metalloendopeptidase activity	--	--	KOG2089	Metalloendopeptidase family - saccharolysin & thimet oligopeptidase
Cluster-50852.0	novel_50	3332	10394251	POE49430.1	3427	0	chitin synthase d [Quercus suber]	XM_018376228.1	XM_018376228	2989	0	Fusarium oxysporum f. sp. lycopersici 4287 chitin synthase 4 mRNA	--	--	--	--	Q01285	4095	0	Chitin synthase 4 OS=Neurospora crassa (strain ATCC 24698 / 74-OR23-1A / CBS 708.71 / DSM 1257 / FGSC 987) GN=chs-4 PE=3 SV=3	PF13506	Glycosyl transferase family 21	--	--	GO:0016757	transferase activity, transferring glycosyl groups	--	--	KOG2571	Chitin synthase/hyaluronan synthase (glycosyltransferases)
Cluster-55803.0	novel_50	1965	10670536	XP_023891536.1	1892	4.8e-209	eukaryotic peptide chain release factor subunit 1-like [Quercus suber]	XM_018378981.1	XM_018378981	1801	0	Fusarium oxysporum f. sp. lycopersici 4287 eukaryotic peptide chain release factor subunit 1 mRNA	K03265	ETF1, ERF1	peptide chain release factor subunit 1	http://www.genome.jp/dbget-bin/www_bget?ko:K03265	P62498	1658	2.9e-183	Eukaryotic peptide chain release factor subunit 1 OS=Xenopus tropicalis GN=etf1 PE=2 SV=1	--	--	--	--	--	--	--	--	KOG0688	Peptide chain release factor 1 (eRF1)
Cluster-58645.0	novel_50	1188	--	--	--	--	--	--	--	--	--	--	--	--	--	--	--	--	--	--	--	--	--	--	--	--	--	--	--	--
Cluster-63622.0	novel_47	3566	10659168	XP_023878885.1	2535	2.4e-283	eukaryotic translation initiation factor 3 subunit A-like [Quercus suber]	XM_018379515.1	XM_018379515	3273	0	Fusarium oxysporum f. sp. lycopersici 4287 translation initiation factor 3 subunit A mRNA	K03254	EIF3A	translation initiation factor 3 subunit A	http://www.genome.jp/dbget-bin/www_bget?ko:K03254	A4RM69	3105	0	Eukaryotic translation initiation factor 3 subunit A OS=Magnaporthe oryzae (strain 70-15 / ATCC MYA-4617 / FGSC 8958) GN=TIF32 PE=3 SV=1	PF01399	PCI domain	--	--	GO:0005515	protein binding	--	--	KOG2072	Translation initiation factor 3, subunit a (eIF-3a)
Cluster-86748.2049	novel_44	1111	--	--	--	--	--	--	--	--	--	--	--	--	--	--	--	--	--	--	--	--	--	--	--	--	--	--	--	--
Cluster-38460.0	novel_32	3083	5458344	XP_013897976.1	356	9.6e-31	hypothetical protein MNEG_9005 [Monoraphidium neglectum]	--	--	--	--	--	--	--	--	--	--	--	--	--	--	--	--	--	--	--	--	--	--	--
Cluster-47118.0	novel_32	1129	10683992	XP_023902942.1	635	1.6e-63	putative enoyl reductase C646.07c [Quercus suber]	XM_018377619.1	XM_018377619	981	0	Fusarium oxysporum f. sp. lycopersici 4287 enoyl reductase mRNA	K10258	TER, TSC13, CER10	very-long-chain enoyl-CoA reductase	http://www.genome.jp/dbget-bin/www_bget?ko:K10258	O94511	490	4.6e-48	Putative enoyl reductase C646.07c OS=Schizosaccharomyces pombe (strain 972 / ATCC 24843) GN=SPBC646.07c PE=3 SV=1	PF00240//PF02544	Ubiquitin family//3-oxo-5-alpha-steroid 4-dehydrogenase	GO:0006629	lipid metabolic process	GO:0005515//GO:0016627	protein binding//oxidoreductase activity, acting on the CH-CH group of donors	GO:0016021//GO:0005737	integral component of membrane//cytoplasm	KOG1639	Steroid reductase required for elongation of the very long chain fatty acids
Cluster-50756.0	novel_32	1952	--	--	--	--	--	XM_018392535.1	XM_018392535	1619	0	Fusarium oxysporum f. sp. lycopersici 4287 hypothetical protein mRNA	--	--	--	--	--	--	--	--	--	--	--	--	--	--	--	--	--	--
Cluster-86748.1118	novel_32	2652	10674652	XP_023896112.1	1755	4.9e-193	protein kinase gsk3-like [Quercus suber]	XM_018896659.1	XM_018896659	2340	0	Fusarium verticillioides 7600 CMGC/GSK protein kinase mRNA	K03083	GSK3B	glycogen synthase kinase 3 beta	http://www.genome.jp/dbget-bin/www_bget?ko:K03083	Q10452	1358	2.4e-148	Protein kinase gsk3 OS=Schizosaccharomyces pombe (strain 972 / ATCC 24843) GN=gsk3 PE=1 SV=3	PF07714//PF06293//PF00069	Protein tyrosine kinase//Lipopolysaccharide kinase (Kdo/WaaP) family//Protein kinase domain	GO:0006468	protein phosphorylation	GO:0005524//GO:0016773//GO:0004672	ATP binding//phosphotransferase activity, alcohol group as acceptor//protein kinase activity	GO:0016020	membrane	KOG0658	Glycogen synthase kinase-3
Cluster-86748.83501	novel_32	4822	--	--	--	--	--	--	--	--	--	--	--	--	--	--	--	--	--	--	PF00008//PF00695//PF00784//PF00207//PF07941	EGF-like domain//Major surface antigen from hepadnavirus//MyTH4 domain//Alpha-2-macroglobulin family//Potassium channel Kv1.4 tandem inactivation domain	GO:0006813//GO:0016032	potassium ion transport//viral process	GO:0005515//GO:0005249//GO:0004866//GO:0030955	protein binding//voltage-gated potassium channel activity//endopeptidase inhibitor activity//potassium ion binding	GO:0016021//GO:0008076//GO:0005856	integral component of membrane//voltage-gated potassium channel complex//cytoskeleton	--	--
Cluster-23476.0	novel_31，novel_52，novel_181	677	4729056	BAQ21712.1	260	2.8e-20	heat shock protein 20 family [Cyanidioschyzon merolae]	--	--	--	--	--	K13993	HSP20	HSP20 family protein	http://www.genome.jp/dbget-bin/www_bget?ko:K13993	Q4UJB1	256	3.7e-21	Small heat shock protein C4 OS=Rickettsia felis (strain ATCC VR-1525 / URRWXCal2) GN=hspc4-1 PE=3 SV=1	--	--	--	--	--	--	--	--	--	--
Cluster-86748.83516	novel_31，novel_52，novel_181	2648	1486927	BAJ93702.1	3217	0	predicted protein [Hordeum vulgare subsp. vulgare]	XM_010464171.1	XM_010464171	109	4.00709e-47	PREDICTED: Camelina sativa elongation factor 2-like (LOC104743047), transcript variant X1, mRNA	K03234	EEF2	elongation factor 2	http://www.genome.jp/dbget-bin/www_bget?ko:K03234	P28996	2764	2.2e-311	Elongation factor 2 OS=Parachlorella kessleri PE=2 SV=1	PF03144//PF03764	Elongation factor Tu domain 2//Elongation factor G, domain IV	--	--	GO:0005525	GTP binding	--	--	KOG0469	Elongation factor 2
Cluster-54996.1	novel_31，novel_181	1347	2526953	XP_005823263.1	718	4.4e-73	hypothetical protein GUITHDRAFT_165783 [Guillardia theta CCMP2712]	--	--	--	--	--	--	--	--	--	P50416	665	2.8e-68	Carnitine O-palmitoyltransferase 1, liver isoform OS=Homo sapiens GN=CPT1A PE=1 SV=2	PF00755//PF01736	Choline/Carnitine o-acyltransferase//Polyomavirus agnoprotein	--	--	GO:0016746//GO:0003677	transferase activity, transferring acyl groups//DNA binding	--	--	KOG3716	Carnitine O-acyltransferase CPTI
Cluster-45719.0	novel_31	909	--	--	--	--	--	XM_018387187.1	XM_018387187	655	0	Fusarium oxysporum f. sp. lycopersici 4287 hypothetical protein mRNA	--	--	--	--	--	--	--	--	PF02298	Plastocyanin-like domain	GO:0006118	obsolete electron transport	GO:0009055	electron carrier activity	--	--	--	--
Cluster-55512.1	novel_31	1800	10649620	XP_023870885.1	1263	3.8e-136	uncharacterized protein C3D6.13c-like [Quercus suber]	XM_018387521.1	XM_018387521	1243	0	Fusarium oxysporum f. sp. lycopersici 4287 hypothetical protein partial mRNA	K09584	PDIA6, TXNDC7	protein disulfide-isomerase A6	http://www.genome.jp/dbget-bin/www_bget?ko:K09584	P87178	518	4.1e-51	Uncharacterized protein C3D6.13c OS=Schizosaccharomyces pombe (strain 972 / ATCC 24843) GN=SPBC3D6.13c PE=1 SV=1	PF00578//PF00085	AhpC/TSA family//Thioredoxin	GO:0055114//GO:0045454	oxidation-reduction process//cell redox homeostasis	GO:0016491//GO:0016209	oxidoreductase activity//antioxidant activity	--	--	KOG0191	Thioredoxin/protein disulfide isomerase
Cluster-43905.0	novel_3，novel_8	4288	--	--	--	--	--	XM_018384786.1	XM_018384786	3627	0	Fusarium oxysporum f. sp. lycopersici 4287 hypothetical protein mRNA	--	--	--	--	--	--	--	--	--	--	--	--	--	--	--	--	--	--
Cluster-17165.0	novel_3	1307	6641863	OAO14804.1	505	2.1e-48	Tyrosyl-tRNA synthetase [Blastocystis sp. ATCC 50177..Nand II]	--	--	--	--	--	K01874	MARS, metG	methionyl-tRNA synthetase	http://www.genome.jp/dbget-bin/www_bget?ko:K01874	Q6TGS6	853	4.3e-90	Tyrosine--tRNA ligase, cytoplasmic OS=Danio rerio GN=yars PE=2 SV=2	PF01588//PF00579	Putative tRNA binding domain//tRNA synthetases class I (W and Y)	GO:0006418	tRNA aminoacylation for protein translation	GO:0005524//GO:0000049//GO:0000166//GO:0004812	ATP binding//tRNA binding//nucleotide binding//aminoacyl-tRNA ligase activity	--	--	KOG2144	Tyrosyl-tRNA synthetase, cytoplasmic
Cluster-86748.43205	novel_27	1031	--	--	--	--	--	XM_002437420.1	XM_002437420	76	3.37946e-29	Sorghum bicolor hypothetical protein, mRNA	--	--	--	--	--	--	--	--	--	--	--	--	--	--	--	--	--	--
Cluster-86748.43660	novel_27	958	--	--	--	--	--	CP012618.1	CP012618	135	4.98736e-62	Oryza sativa Indica Group cultivar RP Bio-226 chromosome 10 sequence	--	--	--	--	--	--	--	--	--	--	--	--	--	--	--	--	--	--
Cluster-42832.0	novel_22	5018	5459864	XP_013899496.1	1131	2.1e-120	Prp8 binding protein [Monoraphidium neglectum]	--	--	--	--	--	K12857	SNRNP40, PRP8BP	Prp8 binding protein	http://www.genome.jp/dbget-bin/www_bget?ko:K12857	Q96DI7	889	1.1e-93	U5 small nuclear ribonucleoprotein 40 kDa protein OS=Homo sapiens GN=SNRNP40 PE=1 SV=1	PF00400//PF03006	WD domain, G-beta repeat//Haemolysin-III related	--	--	GO:0005515	protein binding	GO:0016021	integral component of membrane	KOG0265	U5 snRNP-specific protein-like factor and related proteins
Cluster-48448.0	novel_22	1878	--	--	--	--	--	XM_018394156.1	XM_018394156	820	0	Fusarium oxysporum f. sp. lycopersici 4287 hypothetical protein mRNA	--	--	--	--	--	--	--	--	PF00992//PF16326//PF08702//PF00769//PF07851//PF03255//PF05557//PF04111	Troponin//ABC transporter C-terminal domain//Fibrinogen alpha/beta chain family//Ezrin/radixin/moesin family//TMPIT-like protein//Acetyl co-enzyme A carboxylase carboxyltransferase alpha subunit//Mitotic checkpoint protein//Autophagy protein Apg6	GO:0007165//GO:0051258//GO:0030168//GO:0007094//GO:0006090//GO:0006633//GO:0006914	signal transduction//protein polymerization//platelet activation//mitotic spindle assembly checkpoint//pyruvate metabolic process//fatty acid biosynthetic process//autophagy	GO:0003989//GO:0030674//GO:0005102//GO:0003677//GO:0008092	acetyl-CoA carboxylase activity//protein binding, bridging//receptor binding//DNA binding//cytoskeletal protein binding	GO:0005577//GO:0009317//GO:0019898//GO:0005861//GO:0005737//GO:0016021	fibrinogen complex//acetyl-CoA carboxylase complex//extrinsic component of membrane//troponin complex//cytoplasm//integral component of membrane	--	--
Cluster-51453.1	novel_22	1963	10676598	XP_023898269.1	865	5.8e-90	peroxisomal membrane protein PMP47B-like [Quercus suber]	XM_018377335.1	XM_018377335	1675	0	Fusarium oxysporum f. sp. lycopersici 4287 hypothetical protein mRNA	K13354	SLC25A17, PMP34	solute carrier family 25 (peroxisomal adenine nucleotide transporter), member 17	http://www.genome.jp/dbget-bin/www_bget?ko:K13354	Q00319	468	2.8e-45	Peroxisomal membrane protein PMP47B OS=Candida boidinii GN=PMP47B PE=2 SV=1	--	--	--	--	--	--	--	--	KOG0769	Predicted mitochondrial carrier protein
Cluster-45702.2	novel_198	2737	10445793	POF00973.1	1295	1.1e-139	4-hydroxyphenylpyruvate dioxygenase [Quercus suber]	HF679026.1	HF679026	2153	0	Fusarium fujikuroi IMI 58289 draft genome, chromosome FFUJ_chr04	K00457	HPD, hppD	4-hydroxyphenylpyruvate dioxygenase	http://www.genome.jp/dbget-bin/www_bget?ko:K00457	Q872T7	1647	7.6e-182	4-hydroxyphenylpyruvate dioxygenase OS=Neurospora crassa (strain ATCC 24698 / 74-OR23-1A / CBS 708.71 / DSM 1257 / FGSC 987) GN=B23G1.170 PE=3 SV=1	PF07975//PF01363	TFIIH C1-like domain//FYVE zinc finger	GO:0006281	DNA repair	GO:0008270//GO:0046872	zinc ion binding//metal ion binding	--	--	KOG2807	RNA polymerase II transcription initiation/nucleotide excision repair factor TFIIH, subunit SSL1
Cluster-40443.0	novel_192	1935	1277465	EFJ42923.1	697	1.7e-70	hypothetical protein VOLCADRAFT_109989 [Volvox carteri f. nagariensis]	--	--	--	--	--	--	--	--	--	P0AGJ4	295	3.2e-25	tRNA (guanosine(18)-2'-O)-methyltransferase OS=Shigella flexneri GN=trmH PE=3 SV=1	PF00588	SpoU rRNA Methylase family	GO:0009451//GO:0006396	RNA modification//RNA processing	GO:0003723//GO:0008173	RNA binding//RNA methyltransferase activity	--	--	--	--
Cluster-52773.0	novel_160	2595	10677728	XP_023899506.1	2594	2.5e-290	NADPH--cytochrome P450 reductase-like [Quercus suber]	XM_018387113.1	XM_018387113	2300	0	Fusarium oxysporum f. sp. lycopersici 4287 NADPH-cytochrome P450 reductase mRNA	K00327	POR	NADPH-ferrihemoprotein reductase	http://www.genome.jp/dbget-bin/www_bget?ko:K00327	A2QS05	2523	1.9e-283	NADPH--cytochrome P450 reductase OS=Aspergillus niger (strain CBS 513.88 / FGSC A1513) GN=cprA PE=3 SV=1	PF00175//PF00667//PF00258	Oxidoreductase NAD-binding domain//FAD binding domain//Flavodoxin	GO:0055114	oxidation-reduction process	GO:0016491//GO:0010181	oxidoreductase activity//FMN binding	--	--	KOG1158	NADP/FAD dependent oxidoreductase
Cluster-58111.2	novel_160	1281	10686428	XP_023908698.1	330	4.1e-28	ENTH domain-containing protein C19F8.03c-like [Quercus suber]	XM_018384196.1	XM_018384196	1092	0	Fusarium oxysporum f. sp. lycopersici 4287 hypothetical protein mRNA	--	--	--	--	--	--	--	--	--	--	--	--	--	--	--	--	--	--
Cluster-32409.0	novel_152	1703	4312964	XP_010247578.1	1591	3.3e-174	PREDICTED: adenosylhomocysteinase [Nelumbo nucifera]	CP015199.1	CP015199	86	1.56248e-34	Chryseobacterium sp. IHB B 10212 strain IHBB 10212, complete genome	K01251	E3.3.1.1, ahcY	adenosylhomocysteinase	http://www.genome.jp/dbget-bin/www_bget?ko:K01251	Q8A407	1649	2.8e-182	Adenosylhomocysteinase OS=Bacteroides thetaiotaomicron (strain ATCC 29148 / DSM 2079 / NCTC 10582 / E50 / VPI-5482) GN=ahcY PE=3 SV=1	PF02254//PF05221//PF13241//PF02826//PF02882//PF09637	TrkA-N domain//S-adenosyl-L-homocysteine hydrolase//Putative NAD(P)-binding//D-isomer specific 2-hydroxyacid dehydrogenase, NAD binding domain//Tetrahydrofolate dehydrogenase/cyclohydrolase, NAD(P)-binding domain//Med18 protein	GO:0006730//GO:0006555//GO:0009396//GO:0006779//GO:0019354//GO:0006813//GO:0046487//GO:0055114//GO:0006357	one-carbon metabolic process//methionine metabolic process//folic acid-containing compound biosynthetic process//porphyrin-containing compound biosynthetic process//siroheme biosynthetic process//potassium ion transport//glyoxylate metabolic process//oxidation-reduction process//regulation of transcription from RNA polymerase II promoter	GO:0043115//GO:0004013//GO:0003824//GO:0051287//GO:0004488//GO:0001104	precorrin-2 dehydrogenase activity//adenosylhomocysteinase activity//catalytic activity//NAD binding//methylenetetrahydrofolate dehydrogenase (NADP+) activity//RNA polymerase II transcription cofactor activity	GO:0016592	mediator complex	KOG1370	S-adenosylhomocysteine hydrolase
Cluster-65115.0	novel_15，novel_22	3263	5462814	XP_013902446.1	688	3.2e-69	heme oxygenase [Monoraphidium neglectum]	--	--	--	--	--	K21480	HO, pbsA1, hmuO	heme oxygenase (biliverdin-producing, ferredoxin)	http://www.genome.jp/dbget-bin/www_bget?ko:K21480	O48782	545	5.5e-54	Heme oxygenase 1, chloroplastic OS=Arabidopsis thaliana GN=HO1 PE=1 SV=2	PF07354//PF01126	Zona-pellucida-binding protein (Sp38)//Heme oxygenase	GO:0055114//GO:0007339//GO:0015994//GO:0006788	oxidation-reduction process//binding of sperm to zona pellucida//chlorophyll metabolic process//heme oxidation	GO:0004392	heme oxygenase (decyclizing) activity	GO:0005576	extracellular region	--	--
Cluster-86748.5161	novel_15	3845	--	--	--	--	--	--	--	--	--	--	--	--	--	--	--	--	--	--	PF06305//PF04627	Protein of unknown function (DUF1049)//Mitochondrial ATP synthase epsilon chain	GO:0015986//GO:0015992//GO:0006119	ATP synthesis coupled proton transport//proton transport//oxidative phosphorylation	GO:0046961//GO:0046933	proton-transporting ATPase activity, rotational mechanism//proton-transporting ATP synthase activity, rotational mechanism	GO:0005887//GO:0045259//GO:0000275	integral component of plasma membrane//proton-transporting ATP synthase complex//mitochondrial proton-transporting ATP synthase complex, catalytic core F(1)	--	--
Cluster-39126.0	novel_149	2225	9851310	XP_022975803.1	850	3.6e-88	oligopeptide transporter 4-like [Cucurbita maxima]	XM_018382944.1	XM_018382944	1861	0	Fusarium oxysporum f. sp. lycopersici 4287 hypothetical protein mRNA	--	--	--	--	Q06593	1065	1.9e-114	Oligopeptide transporter 2 OS=Saccharomyces cerevisiae (strain ATCC 204508 / S288c) GN=OPT2 PE=1 SV=1	PF03169	OPT oligopeptide transporter protein	GO:0055085	transmembrane transport	--	--	--	--	KOG2262	Sexual differentiation process protein ISP4
Cluster-42203.0	novel_149	1520	8353211	OQS05389.1	212	2.4e-14	NAD..P..-binding Rossmann-like domain protein [Thraustotheca clavata]	XM_018392052.1	XM_018392052	1264	0	Fusarium oxysporum f. sp. lycopersici 4287 hypothetical protein mRNA	--	--	--	--	--	--	--	--	PF01593//PF00070//PF07992//PF01266	Flavin containing amine oxidoreductase//Pyridine nucleotide-disulphide oxidoreductase//Pyridine nucleotide-disulphide oxidoreductase//FAD dependent oxidoreductase	GO:0055114	oxidation-reduction process	GO:0016491	oxidoreductase activity	--	--	--	--
Cluster-43796.0	novel_149	1677	10679250	XP_023905231.1	685	3.7e-69	3-hydroxyanthranilate 3,4-dioxygenase-like [Quercus suber]	XM_018378747.1	XM_018378747	711	0	Fusarium oxysporum f. sp. lycopersici 4287 acylpyruvate hydrolase mRNA	K01557	FAHD1	acylpyruvate hydrolase	http://www.genome.jp/dbget-bin/www_bget?ko:K01557	Q7SDX3	845	4.7e-89	3-hydroxyanthranilate 3,4-dioxygenase OS=Neurospora crassa (strain ATCC 24698 / 74-OR23-1A / CBS 708.71 / DSM 1257 / FGSC 987) GN=bna1 PE=3 SV=1	PF01599//PF00190//PF06052//PF02311//PF05191//PF01363//PF01557	Ribosomal protein S27a//Cupin//3-hydroxyanthranilic acid dioxygenase//AraC-like ligand binding domain//Adenylate kinase, active site lid//FYVE zinc finger//Fumarylacetoacetate (FAA) hydrolase family	GO:0006144//GO:0006355//GO:0042254//GO:0006568//GO:0008152//GO:0046034//GO:0055114//GO:0006412	purine nucleobase metabolic process//regulation of transcription, DNA-templated//ribosome biogenesis//tryptophan metabolic process//metabolic process//ATP metabolic process//oxidation-reduction process//translation	GO:0003824//GO:0000334//GO:0004017//GO:0046872//GO:0005506//GO:0045735//GO:0003735	catalytic activity//3-hydroxyanthranilate 3,4-dioxygenase activity//adenylate kinase activity//metal ion binding//iron ion binding//nutrient reservoir activity//structural constituent of ribosome	GO:0005840	ribosome	KOG1535	Predicted fumarylacetoacetate hydralase
Cluster-68843.0	novel_149	3136	--	--	--	--	--	XM_018387400.1	XM_018387400	2704	0	Fusarium oxysporum f. sp. lycopersici 4287 prolyl-tRNA synthetase mRNA	K01881	PARS, proS	prolyl-tRNA synthetase	http://www.genome.jp/dbget-bin/www_bget?ko:K01881	P38708	1596	7.2e-176	Putative proline--tRNA ligase YHR020W OS=Saccharomyces cerevisiae (strain ATCC 204508 / S288c) GN=YHR020W PE=1 SV=1	PF13673//PF00583//PF00587//PF13508//PF09180	Acetyltransferase (GNAT) domain//Acetyltransferase (GNAT) family//tRNA synthetase class II core domain (G, H, P, S and T)//Acetyltransferase (GNAT) domain//Prolyl-tRNA synthetase, C-terminal	GO:0006433//GO:0006418//GO:0006560//GO:0042967//GO:0006525	prolyl-tRNA aminoacylation//tRNA aminoacylation for protein translation//proline metabolic process//acyl-carrier-protein biosynthetic process//arginine metabolic process	GO:0000166//GO:0004812//GO:0004827//GO:0005524//GO:0008080	nucleotide binding//aminoacyl-tRNA ligase activity//proline-tRNA ligase activity//ATP binding//N-acetyltransferase activity	GO:0005737	cytoplasm	KOG4163	Prolyl-tRNA synthetase
Cluster-48893.0	novel_133	807	--	--	--	--	--	--	--	--	--	--	--	--	--	--	--	--	--	--	PF01601//PF04724//PF15473	Coronavirus S2 glycoprotein//Glycosyltransferase family 17//PEST, proteolytic signal-containing nuclear protein family	GO:0061025//GO:0016567//GO:0006487//GO:0046813	membrane fusion//protein ubiquitination//protein N-linked glycosylation//receptor-mediated virion attachment to host cell	GO:0003830	beta-1,4-mannosylglycoprotein 4-beta-N-acetylglucosaminyltransferase activity	GO:0016020//GO:0016021//GO:0019031	membrane//integral component of membrane//viral envelope	--	--
Cluster-68075.0	novel_133	1831	--	--	--	--	--	--	--	--	--	--	--	--	--	--	--	--	--	--	--	--	--	--	--	--	--	--	--	--
Cluster-52399.0	novel_124	2546	10694505	XP_023917680.1	433	9.3e-40	aspyridones efflux protein apdF-like [Quercus suber]	--	--	--	--	--	--	--	--	--	Q08268	253	3.1e-20	Probable transporter MCH4 OS=Saccharomyces cerevisiae (strain ATCC 204508 / S288c) GN=MCH4 PE=1 SV=1	PF07690	Major Facilitator Superfamily	GO:0055085	transmembrane transport	--	--	GO:0016021	integral component of membrane	KOG2504	Monocarboxylate transporter
Cluster-86748.3581	novel_124	3936	10396417	POE51596.1	1717	1.9e-188	mitochondrial distribution and morphology protein 31 [Quercus suber]	XM_018888474.1	XM_018888474	2059	0	Fusarium verticillioides 7600 hypothetical protein mRNA	--	--	--	--	P38880	1180	1.6e-127	Mitochondrial distribution and morphology protein 31 OS=Saccharomyces cerevisiae (strain ATCC 204508 / S288c) GN=MDM31 PE=1 SV=1	PF08118//PF08597	Yeast mitochondrial distribution and morphology (MDM) proteins//Translation initiation factor eIF3 subunit	GO:0006446//GO:0007005	regulation of translational initiation//mitochondrion organization	GO:0003743	translation initiation factor activity	GO:0005743//GO:0005737//GO:0005852//GO:0005840	mitochondrial inner membrane//cytoplasm//eukaryotic translation initiation factor 3 complex//ribosome	--	--
Cluster-47532.0	novel_123	2468	--	--	--	--	--	XM_018390938.1	XM_018390938	1951	0	Fusarium oxysporum f. sp. lycopersici 4287 pre-mRNA-splicing factor SYF1 mRNA	K12867	SYF1, XAB2	pre-mRNA-splicing factor SYF1	http://www.genome.jp/dbget-bin/www_bget?ko:K12867	Q7SAK5	2790	0	Pre-mRNA-splicing factor syf1 OS=Neurospora crassa (strain ATCC 24698 / 74-OR23-1A / CBS 708.71 / DSM 1257 / FGSC 987) GN=msp-41 PE=3 SV=1	PF13181//PF13414//PF07721//PF05843	Tetratricopeptide repeat//TPR repeat//Tetratricopeptide repeat//Suppressor of forked protein (Suf)	GO:0006397	mRNA processing	GO:0042802//GO:0005515	identical protein binding//protein binding	GO:0005634	nucleus	KOG2047	mRNA splicing factor
Cluster-43442.0	novel_122	2602	5463784	XP_013903416.1	1072	7.6e-114	Dual specificity protein kinase shkE [Monoraphidium neglectum]	--	--	--	--	--	K04427	MAP3K7, TAK1	mitogen-activated protein kinase kinase kinase 7	http://www.genome.jp/dbget-bin/www_bget?ko:K04427	Q5GIG6	206	9e-15	Serine/threonine-protein kinase TNNI3K OS=Mus musculus GN=Tnni3k PE=2 SV=4	PF00069//PF07714	Protein kinase domain//Protein tyrosine kinase	GO:0006468	protein phosphorylation	GO:0004672//GO:0005524	protein kinase activity//ATP binding	--	--	KOG0192	Tyrosine kinase specific for activated (GTP-bound) p21cdc42Hs
Cluster-61643.0	novel_122	1058	--	--	--	--	--	XM_018904395.1	XM_018904395	666	0	Fusarium verticillioides 7600 hypothetical protein partial mRNA	--	--	--	--	--	--	--	--	--	--	--	--	--	--	--	--	--	--
Cluster-22592.0	novel_11	1153	10461841	POF17021.1	1184	3.5e-127	putative copper-transporting atpase hma5 [Quercus suber]	FO904936.1	FO904936	186	2.69381e-90	Podospora anserina genomic DNA, chromosome 1	K17686	copA, ATP7	Cu+-exporting ATPase	http://www.genome.jp/dbget-bin/www_bget?ko:K17686	O59666	698	3.6e-72	Copper-transporting ATPase ccc2 OS=Schizosaccharomyces pombe (strain 972 / ATCC 24843) GN=ccc2 PE=3 SV=1	PF00122	E1-E2 ATPase	--	--	GO:0000166//GO:0046872	nucleotide binding//metal ion binding	--	--	KOG0207	Cation transport ATPase
Cluster-42426.0	novel_11	1637	10689329	XP_023911931.1	1673	9.8e-184	protein sof1-like [Quercus suber]	XM_018390824.1	XM_018390824	1435	0	Fusarium oxysporum f. sp. lycopersici 4287 hypothetical protein partial mRNA	K11806	WDSOF1	WD repeat and SOF domain-containing protein 1	http://www.genome.jp/dbget-bin/www_bget?ko:K11806	O74340	1191	3.4e-129	Protein sof1 OS=Schizosaccharomyces pombe (strain 972 / ATCC 24843) GN=sof1 PE=3 SV=1	PF08703//PF00400	PLC-beta C terminal//WD domain, G-beta repeat	GO:0046339//GO:0009395//GO:0016042	diacylglycerol metabolic process//phospholipid catabolic process//lipid catabolic process	GO:0005509//GO:0004435//GO:0005515	calcium ion binding//phosphatidylinositol phospholipase C activity//protein binding	--	--	KOG0268	Sof1-like rRNA processing protein (contains WD40 repeats)
Cluster-48019.0	novel_11	2535	10669988	XP_023890919.1	2659	7.1e-298	probable coatomer subunit gamma [Quercus suber]	XM_018381326.1	XM_018381326	2265	0	Fusarium oxysporum f. sp. lycopersici 4287 hypothetical protein mRNA	K17267	COPG	coatomer subunit gamma	http://www.genome.jp/dbget-bin/www_bget?ko:K17267	P87140	1671	1.2e-184	Probable coatomer subunit gamma OS=Schizosaccharomyces pombe (strain 972 / ATCC 24843) GN=sec21 PE=1 SV=1	PF02985//PF08752//PF01602	HEAT repeat//Coatomer gamma subunit appendage platform subdomain//Adaptin N terminal region	GO:0006886//GO:0016192	intracellular protein transport//vesicle-mediated transport	GO:0005198//GO:0005515	structural molecule activity//protein binding	GO:0030126//GO:0030117	COPI vesicle coat//membrane coat	KOG1078	Vesicle coat complex COPI, gamma subunit
Cluster-86748.84587	novel_11	7320	6103103	KXZ43208.1	387	5.8e-34	hypothetical protein GPECTOR_97g746 [Gonium pectorale]	--	--	--	--	--	--	--	--	--	--	--	--	--	PF04408//PF00122//PF04262	Helicase associated domain (HA2)//E1-E2 ATPase//Glutamate-cysteine ligase	GO:0006750//GO:0006749	glutathione biosynthetic process//glutathione metabolic process	GO:0046872//GO:0000166//GO:0004357//GO:0004386	metal ion binding//nucleotide binding//glutamate-cysteine ligase activity//helicase activity	GO:0017109	glutamate-cysteine ligase complex	--	--

## Sheet: Profile17
Gene_ID	MiRNA_ID	Gene Length	NR GI	NR ID	NR Score	NR Evalue	NR Description	NT GI	NT ID	NT Score	NT Evalue	NT Description	KO ID	KO Name	KO Description	Http Link	Swissprot ID	Swissprot Score	Swissprot Evalue	Swissprot Description	PFAM ID	PFAM description	Gene Ontology Biological Pathway	BP Description	Gene Ontology Molecular Function	MF Description	Gene Ontology Cellular Component	CC Description	KOG ID	KOG Description
Cluster-98725.0	novel_44	1775	7981430	AQK56496.1	208	8e-14	Wound..stress protein, partial [Zea mays]	NM_001155559.2	NM_001155559	89	3.5033e-36	Zea mays wound/stress protein (LOC100282651), mRNA	--	--	--	--	--	--	--	--	PF01213	Adenylate cyclase associated (CAP) N terminal	GO:0007010	cytoskeleton organization	GO:0003779	actin binding	--	--	--	--
Cluster-86748.9494	novel_133	998	6032534	AML79620.1	253	2.7e-19	putative LOV domain-containing protein [Neurachne munroi]	AC157319.2	AC157319	376	0	Zea mays clone ZMMBBb-136E2, complete sequence	--	--	--	--	--	--	--	--	PF00989	PAS fold	GO:0006355	regulation of transcription, DNA-templated	--	--	--	--	--	--
Cluster-86748.4536	sbi-miR6217a-5p，novel_23	1593	--	--	--	--	--	KF184926.1	KF184926	82	2.44216e-32	Saccharum hybrid cultivar R570 clone BAC 069I18 complete sequence	--	--	--	--	--	--	--	--	--	--	--	--	--	--	--	--	--	--
Cluster-27880.0	sbi-miR6217a-5p	2042	10659224	XP_023878945.1	1239	2.6e-133	cell division control protein 48 homolog D-like [Quercus suber]	XM_018397145.1	XM_018397145	1254	0	Fusarium oxysporum f. sp. lycopersici 4287 hypothetical protein mRNA	--	--	--	--	O34703	302	5.2e-26	Uncharacterized ATPase YjoB OS=Bacillus subtilis (strain 168) GN=yjoB PE=1 SV=1	PF00004	ATPase family associated with various cellular activities (AAA)	--	--	GO:0005524	ATP binding	--	--	KOG0730	AAA+-type ATPase
Cluster-86748.45755	sbi-miR5564a	3289	998544	XP_002459321.1	2982	0	probable LRR receptor-like serine..threonine-protein kinase At2g16250 [Sorghum bicolor]	XM_002459276.1	XM_002459276	1780	0	Sorghum bicolor hypothetical protein, mRNA	--	--	--	--	C0LGK4	931	9.7e-99	Probable LRR receptor-like serine/threonine-protein kinase At2g16250 OS=Arabidopsis thaliana GN=At2g16250 PE=2 SV=1	PF00069//PF00560//PF07714//PF13855	Protein kinase domain//Leucine Rich Repeat//Protein tyrosine kinase//Leucine rich repeat	GO:0006468	protein phosphorylation	GO:0005515//GO:0005524//GO:0004672	protein binding//ATP binding//protein kinase activity	--	--	--	--
Cluster-61196.0	sbi-miR5564a	951	10398259	POE53438.1	184	2.6e-11	respiratory supercomplex factor 2 like [Quercus suber]	--	--	--	--	--	--	--	--	--	P53721	230	5.4e-18	Respiratory supercomplex factor 2, mitochondrial OS=Saccharomyces cerevisiae (strain ATCC 204508 / S288c) GN=RCF2 PE=1 SV=1	PF04082	Fungal specific transcription factor domain	GO:0006351	transcription, DNA-templated	GO:0003677//GO:0008270	DNA binding//zinc ion binding	GO:0005634	nucleus	--	--
Cluster-22558.1	sbi-miR5564a	1267	10648303	XP_023929047.1	999	1.1e-105	choline transport protein-like [Quercus suber]	XM_018378083.1	XM_018378083	954	0	Fusarium oxysporum f. sp. lycopersici 4287 hypothetical protein mRNA	--	--	--	--	P19807	379	3.8e-35	Choline transport protein OS=Saccharomyces cerevisiae (strain ATCC 204508 / S288c) GN=HNM1 PE=1 SV=1	PF00324//PF13520	Amino acid permease//Amino acid permease	GO:0006810//GO:0003333//GO:0006865//GO:0055085	transport//amino acid transmembrane transport//amino acid transport//transmembrane transport	GO:0015171	amino acid transmembrane transporter activity	GO:0016020	membrane	--	--
Cluster-86748.83112	sbi-miR399a	747	10702181	XP_023926176.1	661	1e-66	quinone oxidoreductase PIG3-like [Quercus suber]	XM_016748326.1	XM_016748326	40	2.48944e-09	Penicillium expansum Polyketide synthase, enoylreductase mRNA	K10133	TP53I3	tumor protein p53-inducible protein 3	http://www.genome.jp/dbget-bin/www_bget?ko:K10133	Q53FA7	384	5.9e-36	Quinone oxidoreductase PIG3 OS=Homo sapiens GN=TP53I3 PE=1 SV=2	PF00107	Zinc-binding dehydrogenase	GO:0055114	oxidation-reduction process	--	--	--	--	KOG1198	Zinc-binding oxidoreductase
Cluster-20942.0	sbi-miR399a	1950	10650479	XP_023871848.1	737	4e-75	MFS transporter prlL-like [Quercus suber]	XM_018391511.1	XM_018391511	477	0	Fusarium oxysporum f. sp. lycopersici 4287 hypothetical protein partial mRNA	--	--	--	--	Q9P6J0	436	1.4e-41	Uncharacterized transporter C1683.12 OS=Schizosaccharomyces pombe (strain 972 / ATCC 24843) GN=SPBC1683.12 PE=3 SV=1	PF07690	Major Facilitator Superfamily	GO:0055085	transmembrane transport	--	--	GO:0016021	integral component of membrane	--	--
Cluster-86748.20118	sbi-miR396e	2535	8750469	XP_021304573.1	908	7.7e-95	uncharacterized protein LOC8069058 isoform X1 [Sorghum bicolor]	XM_008660197.1	XM_008660197	519	0	PREDICTED: Zea mays uncharacterized LOC100277115 (LOC100277115), transcript variant X8, mRNA	--	--	--	--	--	--	--	--	--	--	--	--	--	--	--	--	--	--
Cluster-23797.0	sbi-miR396e	531	10916779	PSC70125.1	165	2.3e-09	monovalent Cation:Proton antiporter-1 family [Micractinium conductrix]	--	--	--	--	--	--	--	--	--	Q6BVN0	163	1.8e-10	Plasma membrane proteolipid 3 OS=Debaryomyces hansenii (strain ATCC 36239 / CBS 767 / JCM 1990 / NBRC 0083 / IGC 2968) GN=PMP3 PE=3 SV=1	PF01679	Proteolipid membrane potential modulator	--	--	--	--	GO:0016021	integral component of membrane	KOG1773	Stress responsive protein
Cluster-86748.4691	sbi-miR167a	2559	8370135	OQU88651.1	570	1.2e-55	hypothetical protein SORBI_3002G068600 [Sorghum bicolor]	XM_002461587.1	XM_002461587	258	5.74288e-130	Sorghum bicolor hypothetical protein, mRNA	K00472	P4HA	prolyl 4-hydroxylase	http://www.genome.jp/dbget-bin/www_bget?ko:K00472	F4J0A8	349	2.3e-31	Probable prolyl 4-hydroxylase 6 OS=Arabidopsis thaliana GN=P4H6 PE=2 SV=1	PF03171//PF13640	2OG-Fe(II) oxygenase superfamily//2OG-Fe(II) oxygenase superfamily	GO:0055114	oxidation-reduction process	GO:0016491	oxidoreductase activity	--	--	--	--
Cluster-86748.44895	sbi-miR167a	2499	8007888	AQK84231.1	1309	2.4e-141	E3 ubiquitin-protein ligase MBR2 [Zea mays]	XM_008649811.1	XM_008649811	997	0	PREDICTED: Zea mays putative RING zinc finger domain superfamily protein (LOC100381884), transcript variant X1, mRNA	--	--	--	--	--	--	--	--	PF05933	Fungal ATP synthase protein 8 (A6L)	GO:0015986//GO:0015992	ATP synthesis coupled proton transport//proton transport	GO:0015078	hydrogen ion transmembrane transporter activity	GO:0000276	mitochondrial proton-transporting ATP synthase complex, coupling factor F(o)	--	--
Cluster-86748.73871	sbi-miR164b	2658	2374971	AGT16181.1	873	9.3e-91	glycerol-3-phosphate acyltransferase [Saccharum hybrid cultivar R570]	XM_002451332.1	XM_002451332	491	0	Sorghum bicolor hypothetical protein, mRNA	K13508	GPAT	glycerol-3-phosphate acyltransferase	http://www.genome.jp/dbget-bin/www_bget?ko:K13508	Q9LMM0	497	1.7e-48	Glycerol-3-phosphate 2-O-acyltransferase 4 OS=Arabidopsis thaliana GN=GPAT4 PE=1 SV=1	PF01553//PF00770	Acyltransferase//Adenovirus endoprotease	GO:0006508//GO:0008152	proteolysis//metabolic process	GO:0004197//GO:0016746	cysteine-type endopeptidase activity//transferase activity, transferring acyl groups	--	--	--	--
Cluster-23966.0	sbi-miR164b	1208	--	--	--	--	--	--	--	--	--	--	--	--	--	--	--	--	--	--	--	--	--	--	--	--	--	--	--	--
Cluster-86748.57501	sbi-miR164a，sbi-miR164b	683	8025786	AQL02133.1	265	7.6e-21	hypothetical protein ZEAMMB73_Zm00001d045361 [Zea mays]	NM_001151460.2	NM_001151460	177	1.57534e-85	Zea mays uncharacterized LOC100278059 (LOC100278059), mRNA	--	--	--	--	--	--	--	--	--	--	--	--	--	--	--	--	--	--
Cluster-86748.55356	sbi-miR164a，sbi-miR164b	1751	992393	EES12539.1	725	8.9e-74	hypothetical protein SORBI_3006G154500 [Sorghum bicolor]	XM_002448166.1	XM_002448166	393	0	Sorghum bicolor hypothetical protein, mRNA	--	--	--	--	Q9FTA0	452	1.8e-43	GEM-like protein 4 OS=Arabidopsis thaliana GN=At5g08350 PE=2 SV=1	PF00346//PF03842	Respiratory-chain NADH dehydrogenase, 49 Kd subunit//Silicon transporter	GO:0055114//GO:0015708	oxidation-reduction process//silicate transport	GO:0048038//GO:0051287//GO:0016651	quinone binding//NAD binding//oxidoreductase activity, acting on NAD(P)H	--	--	--	--
Cluster-86748.40466	sbi-miR164a，sbi-miR164b	3191	7107394	OEL28068.1	153	3.4e-07	hypothetical protein BAE44_0010912 [Dichanthelium oligosanthes]	--	--	--	--	--	--	--	--	--	--	--	--	--	--	--	--	--	--	--	--	--	--	--
Cluster-86748.7554	sbi-miR156a	1591	991797	EES11174.1	202	3.6e-13	hypothetical protein SORBI_3006G158700 [Sorghum bicolor]	XM_002446801.1	XM_002446801	175	4.88429e-84	Sorghum bicolor hypothetical protein, mRNA	K15095	E1.1.1.208	(+)-neomenthol dehydrogenase	http://www.genome.jp/dbget-bin/www_bget?ko:K15095	A4UHT7	145	6.5e-08	Salutaridine reductase OS=Papaver bracteatum GN=SALR PE=1 SV=1	--	--	--	--	--	--	--	--	--	--
Cluster-61430.0	sbi-miR156a	1342	3085470	ETV65430.1	173	6.9e-10	hypothetical protein H257_17828, partial [Aphanomyces astaci]	--	--	--	--	--	--	--	--	--	--	--	--	--	PF04162	Gyrovirus capsid protein (VP1)	--	--	--	--	GO:0019028	viral capsid	--	--
Cluster-54077.0	sbi-miR156a	1603	10682774	XP_023901590.1	1771	4.2e-195	probable mannose-1-phosphate guanyltransferase [Quercus suber]	XM_018385087.1	XM_018385087	1446	0	Fusarium oxysporum f. sp. lycopersici 4287 mannose-1-phosphate guanylyltransferase mRNA	K00966	GMPP	mannose-1-phosphate guanylyltransferase	http://www.genome.jp/dbget-bin/www_bget?ko:K00966	O60064	1119	7.5e-121	Probable mannose-1-phosphate guanyltransferase OS=Schizosaccharomyces pombe (strain 972 / ATCC 24843) GN=SPBC13G1.02 PE=3 SV=1	PF12501//PF07959//PF00483	Phosphate ATP-binding cassette transporter//L-fucokinase//Nucleotidyl transferase	GO:0006817//GO:0009058	phosphate ion transport//biosynthetic process	GO:0016779//GO:0016772	nucleotidyltransferase activity//transferase activity, transferring phosphorus-containing groups	--	--	KOG1460	GDP-mannose pyrophosphorylase
Cluster-25101.0	sbi-miR156a	1085	10427070	POE82249.1	533	1e-51	atpase family aaa domain-containing protein 3b [Quercus suber]	XM_018391280.1	XM_018391280	955	0	Fusarium oxysporum f. sp. lycopersici 4287 hypothetical protein mRNA	--	--	--	--	Q9VQN8	144	5.8e-08	Fidgetin-like protein 1 OS=Drosophila melanogaster GN=CG3326 PE=2 SV=2	PF00910//PF06068//PF06309//PF01695//PF00004//PF02562//PF07728//PF01057//PF07724//PF05496//PF00158	RNA helicase//TIP49 C-terminus//Torsin//IstB-like ATP binding protein//ATPase family associated with various cellular activities (AAA)//PhoH-like protein//AAA domain (dynein-related subfamily)//Parvovirus non-structural protein NS1//AAA domain (Cdc48 subfamily)//Holliday junction DNA helicase ruvB N-terminus//Sigma-54 interaction domain	GO:0006281//GO:0019079//GO:0006310//GO:0006355	DNA repair//viral genome replication//DNA recombination//regulation of transcription, DNA-templated	GO:0008134//GO:0003723//GO:0003724//GO:0005524//GO:0016887//GO:0009378//GO:0003678	transcription factor binding//RNA binding//RNA helicase activity//ATP binding//ATPase activity//four-way junction helicase activity//DNA helicase activity	GO:0005667//GO:0005657//GO:0009379	transcription factor complex//replication fork//Holliday junction helicase complex	--	--
Cluster-86748.28579	novel_8	1877	8738075	XP_021313640.1	193	4.7e-12	phosphatidylinositol..phosphatidylcholine transfer protein SFH6 isoform X2 [Sorghum bicolor]	XM_008658563.1	XM_008658563	114	4.69672e-50	PREDICTED: Zea mays phosphatidylinositol/phosphatidylcholine transfer protein SFH6-like (LOC103636210), transcript variant X2, mRNA	--	--	--	--	--	--	--	--	PF00947//PF12201	Picornavirus core protein 2A//Bcl2-interacting killer, BH3-domain containing	GO:0006915//GO:0006508//GO:0016032	apoptotic process//proteolysis//viral process	GO:0008233	peptidase activity	--	--	--	--
Cluster-86748.2732	novel_8	3049	8366531	OQU85324.1	2973	0	hypothetical protein SORBI_3004G217450 [Sorghum bicolor]	XM_002454138.1	XM_002454138	2111	0	Sorghum bicolor hypothetical protein, mRNA	--	--	--	--	Q55874	204	1.8e-14	Uncharacterized protein sll0103 OS=Synechocystis sp. (strain PCC 6803 / Kazusa) GN=sll0103 PE=3 SV=1	PF12861//PF12937//PF14634//PF00628//PF17123//PF00097//PF12678//PF13639	Anaphase-promoting complex subunit 11 RING-H2 finger//F-box-like//zinc-RING finger domain//PHD-finger//RING-like zinc finger//Zinc finger, C3HC4 type (RING finger)//RING-H2 zinc finger//Ring finger domain	GO:0016567	protein ubiquitination	GO:0005515//GO:0004842//GO:0046872//GO:0008270	protein binding//ubiquitin-protein transferase activity//metal ion binding//zinc ion binding	GO:0005680	anaphase-promoting complex	--	--
Cluster-86748.11191	novel_75，novel_123	1963	--	--	--	--	--	--	--	--	--	--	--	--	--	--	--	--	--	--	--	--	--	--	--	--	--	--	--	--
Cluster-25104.0	novel_50	1008	10693143	XP_023916172.1	527	4.6e-51	26S proteasome non-ATPase regulatory subunit 9-like [Quercus suber]	XM_018376544.1	XM_018376544	801	0	Fusarium oxysporum f. sp. lycopersici 4287 26S proteasome non-ATPase regulatory subunit 9 mRNA	--	--	--	--	Q9WTV5	305	1.2e-26	26S proteasome non-ATPase regulatory subunit 9 OS=Rattus norvegicus GN=Psmd9 PE=1 SV=1	PF13180//PF11802//PF00595	PDZ domain//Centromere-associated protein K//PDZ domain (Also known as DHR or GLGF)	--	--	GO:0005515	protein binding	GO:0005634	nucleus	KOG3129	26S proteasome regulatory complex, subunit PSMD9
Cluster-86748.34476	novel_47	1753	7103070	OEL23748.1	165	7.7e-09	hypothetical protein BAE44_0015231 [Dichanthelium oligosanthes]	XM_002461184.1	XM_002461184	230	1.43709e-114	Sorghum bicolor hypothetical protein, mRNA	--	--	--	--	--	--	--	--	--	--	--	--	--	--	--	--	--	--
Cluster-86748.28259	novel_47	2376	8033270	AQL09619.1	385	3.2e-34	hypothetical protein ZEAMMB73_Zm00001d048414 [Zea mays]	XM_002465794.1	XM_002465794	289	3.11619e-147	Sorghum bicolor hypothetical protein, mRNA	--	--	--	--	--	--	--	--	--	--	--	--	--	--	--	--	--	--
Cluster-21321.0	novel_47	1680	4907371	AKA94107.1	1371	1.1e-148	catalase [Ulva prolifera]	XM_002671437.1	XM_002671437	44	3.43128e-11	Naegleria gruberi catalase, mRNA	K03781	katE, CAT, catB, srpA	catalase	http://www.genome.jp/dbget-bin/www_bget?ko:K03781	P45739	1341	1.4e-146	Catalase OS=Helianthus annuus PE=2 SV=1	PF00199	Catalase	GO:0006804//GO:0055114//GO:0015947//GO:0006979//GO:0006568	obsolete peroxidase reaction//oxidation-reduction process//methane metabolic process//response to oxidative stress//tryptophan metabolic process	GO:0004096//GO:0020037	catalase activity//heme binding	--	--	KOG0047	Catalase
Cluster-86748.74045	novel_44	1905	1006503	XP_002444325.1	1061	1.1e-112	uncharacterized protein LOC8070074 [Sorghum bicolor]	XM_002444280.1	XM_002444280	452	0	Sorghum bicolor hypothetical protein, mRNA	--	--	--	--	--	--	--	--	PF01599	Ribosomal protein S27a	GO:0042254//GO:0006412	ribosome biogenesis//translation	GO:0003735	structural constituent of ribosome	GO:0005840	ribosome	--	--
Cluster-86748.25200	novel_44	1363	6326333	ANB43563.1	665	6.3e-67	cinnamate 4-hydroxylase 1 [Miscanthus x giganteus]	KT933125.1	KT933125	383	0	Miscanthus x giganteus cinnamate 4-hydroxylase 1 (C4H1) mRNA, complete cds	K00487	CYP73A	trans-cinnamate 4-monooxygenase	http://www.genome.jp/dbget-bin/www_bget?ko:K00487	P92994	560	4.2e-56	Trans-cinnamate 4-monooxygenase OS=Arabidopsis thaliana GN=CYP73A5 PE=2 SV=1	PF00067	Cytochrome P450	GO:0055114	oxidation-reduction process	GO:0020037//GO:0016705//GO:0005506	heme binding//oxidoreductase activity, acting on paired donors, with incorporation or reduction of molecular oxygen//iron ion binding	--	--	--	--
Cluster-86748.11053	novel_44	2626	5999153	KXG26730.1	676	6.4e-68	hypothetical protein SORBI_3006G149700 [Sorghum bicolor]	XM_002448153.1	XM_002448153	518	0	Sorghum bicolor hypothetical protein, mRNA	--	--	--	--	--	--	--	--	--	--	--	--	--	--	--	--	--	--
Cluster-86748.68610	novel_43，novel_44	3510	8736922	XP_021312559.1	1492	2.1e-162	auxin-responsive protein IAA6-like isoform X3 [Sorghum bicolor]	XM_004969848.2	XM_004969848	729	0	PREDICTED: Setaria italica auxin-responsive protein IAA6-like (LOC101753133), mRNA	K14484	IAA	auxin-responsive protein IAA	http://www.genome.jp/dbget-bin/www_bget?ko:K14484	Q8LQ74	1010	7.2e-108	Auxin-responsive protein IAA6 OS=Oryza sativa subsp. japonica GN=IAA6 PE=2 SV=1	PF02309	AUX/IAA family	GO:0006355	regulation of transcription, DNA-templated	--	--	GO:0005634	nucleus	--	--
Cluster-86748.37202	novel_43，novel_44	1667	--	--	--	--	--	EU975075.1	EU975075	96	4.22056e-40	Zea mays clone 466652 hypothetical protein mRNA, complete cds	--	--	--	--	--	--	--	--	PF03884	Domain of unknown function (DUF329)	--	--	GO:0008270	zinc ion binding	--	--	--	--
Cluster-57900.1	novel_41	1062	10655742	XP_023875122.1	973	9.4e-103	probable proteasome subunit alpha type-7 [Quercus suber]	XM_018376865.1	XM_018376865	994	0	Fusarium oxysporum f. sp. lycopersici 4287 20S proteasome subunit alpha 7 mRNA	K02727	PSMA3	20S proteasome subunit alpha 7	http://www.genome.jp/dbget-bin/www_bget?ko:K02727	P21242	715	3.5e-74	Probable proteasome subunit alpha type-7 OS=Saccharomyces cerevisiae (strain ATCC 204508 / S288c) GN=PRE10 PE=1 SV=2	PF10584//PF00227	Proteasome subunit A N-terminal signature//Proteasome subunit	GO:0006511//GO:0051603	ubiquitin-dependent protein catabolic process//proteolysis involved in cellular protein catabolic process	GO:0004298//GO:0004175	threonine-type endopeptidase activity//endopeptidase activity	GO:0005839//GO:0019773	proteasome core complex//proteasome core complex, alpha-subunit complex	KOG0184	20S proteasome, regulatory subunit alpha type PSMA3/PRE10
Cluster-19663.0	novel_41	690	10462145	POF17325.1	607	1.7e-60	40s ribosomal protein s12 [Quercus suber]	XM_014090727.1	XM_014090727	325	8.49744e-168	Trichoderma atroviride IMI 206040 hypothetical protein mRNA	K02951	RP-S12e, RPS12	small subunit ribosomal protein S12e	http://www.genome.jp/dbget-bin/www_bget?ko:K02951	O59936	573	6.6e-58	40S ribosomal protein S12 OS=Blumeria graminis f. sp. hordei GN=RPS12 PE=3 SV=1	--	--	--	--	--	--	--	--	KOG3406	40S ribosomal protein S12
Cluster-86748.39143	novel_33，novel_140	2565	992672	EES13111.1	1227	8e-132	hypothetical protein SORBI_3006G269200 [Sorghum bicolor]	XM_002448738.1	XM_002448738	751	0	Sorghum bicolor hypothetical protein, mRNA	--	--	--	--	P24805	259	6.4e-21	Stem-specific protein TSJT1 OS=Nicotiana tabacum GN=TSJT1 PE=2 SV=1	--	--	--	--	--	--	--	--	--	--
Cluster-86748.3517	novel_33，novel_140	489	--	--	--	--	--	--	--	--	--	--	--	--	--	--	--	--	--	--	--	--	--	--	--	--	--	--	--	--
Cluster-86748.415	novel_33，novel_130，novel_140，novel_188	1514	--	--	--	--	--	--	--	--	--	--	--	--	--	--	--	--	--	--	--	--	--	--	--	--	--	--	--	--
Cluster-86748.35600	novel_33，novel_130，novel_140，novel_188	1902	--	--	--	--	--	--	--	--	--	--	--	--	--	--	--	--	--	--	--	--	--	--	--	--	--	--	--	--
Cluster-86748.71745	novel_32	1657	2374924	AGT16134.1	377	1.9e-33	hypothetical protein SHCRBa_127_N06_F_60 [Saccharum hybrid cultivar R570]	XM_002440151.1	XM_002440151	340	9.63491e-176	Sorghum bicolor hypothetical protein, mRNA	--	--	--	--	Q43681	200	2.9e-14	Probable non-specific lipid-transfer protein AKCS9 OS=Vigna unguiculata PE=2 SV=1	--	--	--	--	--	--	--	--	--	--
Cluster-86748.50176	novel_32	1665	970713	ACR33860.1	264	2.4e-20	unknown [Zea mays]	BT087777.1	BT087777	194	1.40261e-94	Zea mays full-length cDNA clone ZM_BFb0198H15 mRNA, complete cds	--	--	--	--	--	--	--	--	--	--	--	--	--	--	--	--	--	--
Cluster-86748.47713	novel_32	742	--	--	--	--	--	XM_004965590.3	XM_004965590	134	1.37636e-61	PREDICTED: Setaria italica uncharacterized LOC101781602 (LOC101781602), transcript variant X2, mRNA	--	--	--	--	--	--	--	--	--	--	--	--	--	--	--	--	--	--
Cluster-86748.16997	novel_32	3499	8743985	XP_021319085.1	912	3.7e-95	probable polyamine oxidase 4 isoform X2 [Sorghum bicolor]	BT083573.1	BT083573	703	0	Zea mays full-length cDNA clone ZM_BFb0013P14 mRNA, complete cds	K17839	PAO4, PAO3, PAO2	polyamine oxidase	http://www.genome.jp/dbget-bin/www_bget?ko:K17839	Q8H191	626	2.4e-63	Probable polyamine oxidase 4 OS=Arabidopsis thaliana GN=PAO4 PE=1 SV=1	PF01593	Flavin containing amine oxidoreductase	GO:0055114	oxidation-reduction process	GO:0016491	oxidoreductase activity	--	--	KOG0029	Amine oxidase
Cluster-17415.0	novel_31，novel_52，novel_181	1217	--	--	--	--	--	XM_018384528.1	XM_018384528	651	0	Fusarium oxysporum f. sp. lycopersici 4287 hypothetical protein mRNA	--	--	--	--	--	--	--	--	PF01284	Membrane-associating domain	--	--	--	--	GO:0016020	membrane	--	--
Cluster-86748.38428	novel_31	5719	5585495	KQK96721.1	3731	0	hypothetical protein SETIT_012225mg, partial [Setaria italica]	XM_004975220.1	XM_004975220	1395	0	PREDICTED: Setaria italica uncharacterized LOC101784915 (LOC101784915), mRNA	--	--	--	--	--	--	--	--	PF10863//PF13855//PF00931	Protein of unknown function (DUF2702)//Leucine rich repeat//NB-ARC domain	GO:0042274	ribosomal small subunit biogenesis	GO:0005515//GO:0043531	protein binding//ADP binding	GO:0030686	90S preribosome	--	--
Cluster-86748.40964	novel_3，novel_8	1695	--	--	--	--	--	KF184771.1	KF184771	81	9.35862e-32	Saccharum hybrid cultivar R570 clone BAC 029M13 complete sequence	--	--	--	--	--	--	--	--	--	--	--	--	--	--	--	--	--	--
Cluster-25283.0	novel_3，novel_8	1813	1614850	EGZ20582.1	1677	3.7e-184	ABC transporter ABCF family [Phytophthora sojae]	XM_001757491.1	XM_001757491	47	7.97134e-13	Physcomitrella patens subsp. patens ATP-binding cassette transporter, subfamily F, member 4 protein PpABCF4 (ppabcf4) mRNA, complete cds	K06185	ABCF2	ATP-binding cassette, subfamily F, member 2	http://www.genome.jp/dbget-bin/www_bget?ko:K06185	Q9FJH6	1634	1.6e-180	ABC transporter F family member 1 OS=Arabidopsis thaliana GN=ABCF1 PE=1 SV=1	PF00437//PF00004//PF08477//PF00931//PF03266//PF00448//PF00005//PF00910//PF13304//PF01926//PF10662//PF07728//PF02367//PF01637//PF03193//PF03205	Type II/IV secretion system protein//ATPase family associated with various cellular activities (AAA)//Ras of Complex, Roc, domain of DAPkinase//NB-ARC domain//NTPase//SRP54-type protein, GTPase domain//ABC transporter//RNA helicase//AAA domain, putative AbiEii toxin, Type IV TA system//50S ribosome-binding GTPase//Ethanolamine utilisation - propanediol utilisation//AAA domain (dynein-related subf…	GO:0006810//GO:0002949//GO:0006614//GO:0007264//GO:0006777//GO:0006576	transport//tRNA threonylcarbamoyladenosine modification//SRP-dependent cotranslational protein targeting to membrane//small GTPase mediated signal transduction//Mo-molybdopterin cofactor biosynthetic process//cellular biogenic amine metabolic process	GO:0003924//GO:0003723//GO:0003724//GO:0043531//GO:0005525//GO:0005524//GO:0098519//GO:0016887	GTPase activity//RNA binding//RNA helicase activity//ADP binding//GTP binding//ATP binding//nucleotide phosphatase activity, acting on free nucleotides//ATPase activity	--	--	KOG0927	Predicted transporter (ABC superfamily)
Cluster-86748.57688	novel_27	2438	8734877	XP_002461858.2	2185	6.2e-243	4-hydroxyphenylacetaldehyde oxime monooxygenase-like isoform X1 [Sorghum bicolor]	NM_001147910.1	BT041209	1242	0	Zea mays uncharacterized LOC100273473 (LOC100273473), mRNA >gb|BT041209.1| Zea mays full-length cDNA clone ZM_BFc0188M05 mRNA, complete cds	--	--	--	--	O48958	1256	1.5e-136	4-hydroxyphenylacetaldehyde oxime monooxygenase OS=Sorghum bicolor GN=CYP71E1 PE=2 SV=1	PF00067	Cytochrome P450	GO:0055114	oxidation-reduction process	GO:0020037//GO:0016705//GO:0005506	heme binding//oxidoreductase activity, acting on paired donors, with incorporation or reduction of molecular oxygen//iron ion binding	--	--	--	--
Cluster-86748.46737	novel_27	1387	--	--	--	--	--	KF184694.1	KF184694	60	3.5968e-20	Saccharum hybrid cultivar R570 clone BAC 083M12 complete sequence	--	--	--	--	--	--	--	--	--	--	--	--	--	--	--	--	--	--
Cluster-86748.38675	novel_27	1435	8367814	OQU86475.1	346	6.4e-30	hypothetical protein SORBI_3003G095600 [Sorghum bicolor]	XM_002457435.1	XM_002457435	210	1.53648e-103	Sorghum bicolor hypothetical protein, mRNA	--	--	--	--	--	--	--	--	--	--	--	--	--	--	--	--	--	--
Cluster-86748.2969	novel_22	3072	1010210	XP_002438759.1	1046	9.3e-111	phospholipase D Z [Sorghum bicolor]	XM_002438714.1	XM_002438714	605	0	Sorghum bicolor hypothetical protein, mRNA	K16860	PLD3_4	phospholipase D3/4	http://www.genome.jp/dbget-bin/www_bget?ko:K16860	Q54SA1	243	5.5e-19	Phospholipase D Z OS=Dictyostelium discoideum GN=pldZ PE=3 SV=1	PF03333//PF05777//PF08052	Adhesin biosynthesis transcription regulatory protein//Drosophila accessory gland-specific peptide 26Ab (Acp26Ab)//PyrBI operon leader peptide	GO:0019856//GO:0007617//GO:0006355	pyrimidine nucleobase biosynthetic process//mating behavior//regulation of transcription, DNA-templated	--	--	GO:0005576	extracellular region	KOG3603	Predicted phospholipase D
Cluster-42176.0	novel_22	1415	--	--	--	--	--	XM_018382988.1	XM_018382988	1020	0	Fusarium oxysporum f. sp. lycopersici 4287 hypothetical protein mRNA	--	--	--	--	--	--	--	--	PF01544//PF02173	CorA-like Mg2+ transporter protein//pKID domain	GO:0055085//GO:0030001//GO:0006355	transmembrane transport//metal ion transport//regulation of transcription, DNA-templated	GO:0005515//GO:0046873	protein binding//metal ion transmembrane transporter activity	GO:0016020	membrane	--	--
Cluster-86748.73981	novel_198	1728	--	--	--	--	--	--	--	--	--	--	--	--	--	--	--	--	--	--	--	--	--	--	--	--	--	--	--	--
Cluster-78090.0	novel_198	1465	--	--	--	--	--	--	--	--	--	--	--	--	--	--	--	--	--	--	--	--	--	--	--	--	--	--	--	--
Cluster-86748.55633	novel_188	2902	982434	EER89909.1	2121	2e-235	hypothetical protein SORBI_3010G162900 [Sorghum bicolor]	XM_002438497.1	XM_002438497	1249	0	Sorghum bicolor hypothetical protein, mRNA	--	--	--	--	Q8GTB6	1014	2e-108	Tetrahydrocannabinolic acid synthase OS=Cannabis sativa PE=1 SV=1	PF08031//PF01565	Berberine and berberine like//FAD binding domain	GO:0055114	oxidation-reduction process	GO:0050660//GO:0016491	flavin adenine dinucleotide binding//oxidoreductase activity	--	--	--	--
Cluster-86748.29172	novel_188	691	--	--	--	--	--	--	--	--	--	--	--	--	--	--	--	--	--	--	--	--	--	--	--	--	--	--	--	--
Cluster-86748.41803	novel_183，novel_192	1578	8009537	AQK85880.1	253	4.3e-19	pyruvate orthophosphate dikinase1 [Zea mays]	DQ631674.1	DQ631674	311	1.21108e-159	Saccharum officinarum pyruvate orthophosphate dikinase gene, complete cds	K01006	ppdK	pyruvate, orthophosphate dikinase	http://www.genome.jp/dbget-bin/www_bget?ko:K01006	P11155	221	1e-16	Pyruvate, phosphate dikinase 1, chloroplastic OS=Zea mays GN=PPDK1 PE=1 SV=2	--	--	--	--	--	--	--	--	--	--
Cluster-22336.0	novel_182	2117	2107655	XP_004297116.1	271	4.7e-21	PREDICTED: probable RNA helicase SDE3 [Fragaria vesca subsp. vesca]	--	--	--	--	--	--	--	--	--	Q54I89	244	2.9e-19	Regulator of nonsense transcripts 1 OS=Dictyostelium discoideum GN=upf1 PE=3 SV=1	PF00580//PF02562//PF13361//PF01443//PF04851	UvrD/REP helicase N-terminal domain//PhoH-like protein//UvrD-like helicase C-terminal domain//Viral (Superfamily 1) RNA helicase//Type III restriction enzyme, res subunit	--	--	GO:0016787//GO:0003677//GO:0005524	hydrolase activity//DNA binding//ATP binding	--	--	KOG1802	RNA helicase nonsense mRNA reducing factor (pNORF1)
Cluster-86748.83361	novel_160	3281	--	--	--	--	--	--	--	--	--	--	--	--	--	--	--	--	--	--	PF01076	Plasmid recombination enzyme	GO:0006310	DNA recombination	GO:0003677	DNA binding	GO:0005727	extrachromosomal circular DNA	--	--
Cluster-86748.34063	novel_15，novel_22	2699	8372597	OQU90961.1	2134	5.7e-237	hypothetical protein SORBI_3001G084200 [Sorghum bicolor]	XM_004981650.3	XM_004981650	861	0	PREDICTED: Setaria italica UDP-glycosyltransferase 83A1-like (LOC101774447), mRNA	--	--	--	--	Q9SGA8	778	4.4e-81	UDP-glycosyltransferase 83A1 OS=Arabidopsis thaliana GN=UGT83A1 PE=2 SV=1	PF04101//PF00201	Glycosyltransferase family 28 C-terminal domain//UDP-glucoronosyl and UDP-glucosyl transferase	GO:0008152	metabolic process	GO:0016758	transferase activity, transferring hexosyl groups	--	--	--	--
Cluster-86748.3489	novel_15	756	9538990	PHT27344.1	164	4.3e-09	hypothetical protein CQW23_33044 [Capsicum baccatum]	GU928110.1	GU928110	345	7.12825e-179	Uncultured eukaryote clone F5K2Q4C04IKZTU 28S ribosomal RNA gene, partial sequence	--	--	--	--	--	--	--	--	--	--	--	--	--	--	--	--	--	--
Cluster-86748.1466	novel_15	3141	8740679	XP_021316075.1	2694	7.7e-302	ABC transporter E family member 2 isoform X1 [Sorghum bicolor]	XM_002453663.1	XM_002453663	1494	0	Sorghum bicolor hypothetical protein, mRNA	K06174	ABCE1, Rli1	ATP-binding cassette, sub-family E, member 1	http://www.genome.jp/dbget-bin/www_bget?ko:K06174	Q8LPJ4	2056	3.3e-229	ABC transporter E family member 2 OS=Arabidopsis thaliana GN=ABCE2 PE=2 SV=1	PF03796//PF08477//PF00448//PF03193//PF02367//PF00004//PF13304//PF00910//PF00005//PF07728	DnaB-like helicase C terminal domain//Ras of Complex, Roc, domain of DAPkinase//SRP54-type protein, GTPase domain//Protein of unknown function, DUF258//Threonylcarbamoyl adenosine biosynthesis protein TsaE//ATPase family associated with various cellular activities (AAA)//AAA domain, putative AbiEii toxin, Type IV TA system//RNA helicase//ABC transporter//AAA domain (dynein-related subfamily)	GO:0006260//GO:0007264//GO:0006614//GO:0002949	DNA replication//small GTPase mediated signal transduction//SRP-dependent cotranslational protein targeting to membrane//tRNA threonylcarbamoyladenosine modification	GO:0003678//GO:0016887//GO:0005524//GO:0005525//GO:0003724//GO:0003723//GO:0003924	DNA helicase activity//ATPase activity//ATP binding//GTP binding//RNA helicase activity//RNA binding//GTPase activity	GO:0005657	replication fork	KOG0063	RNAse L inhibitor, ABC superfamily
Cluster-86748.30930	novel_149	1537	5994638	KXG19567.1	1031	2.6e-109	hypothetical protein SORBI_3010G078100 [Sorghum bicolor]	NM_001153846.2	NM_001153846	457	0	Zea mays uncharacterized LOC100280926 (cl35695_1), mRNA	K09680	coaW	type II pantothenate kinase	http://www.genome.jp/dbget-bin/www_bget?ko:K09680	Q69TF4	967	3e-103	Pantothenate kinase 1 OS=Oryza sativa subsp. japonica GN=Os06g0207000 PE=2 SV=1	PF03630	Fumble	GO:0015937//GO:0015940	coenzyme A biosynthetic process//pantothenate biosynthetic process	GO:0005524//GO:0004594	ATP binding//pantothenate kinase activity	--	--	KOG2201	Pantothenate kinase PanK and related proteins
Cluster-24436.0	novel_149	688	2692224	XP_006351432.1	566	9.5e-56	PREDICTED: protein-L-isoaspartate O-methyltransferase 1-like [Solanum tuberosum]	--	--	--	--	--	K00573	E2.1.1.77, pcm	protein-L-isoaspartate(D-aspartate) O-methyltransferase	http://www.genome.jp/dbget-bin/www_bget?ko:K00573	Q42539	559	2.8e-56	Protein-L-isoaspartate O-methyltransferase 1 OS=Arabidopsis thaliana GN=PIMT1 PE=1 SV=3	PF01728//PF01209//PF01596//PF05175//PF08704//PF01269//PF08241//PF13405//PF01135	FtsJ-like methyltransferase//ubiE/COQ5 methyltransferase family//O-methyltransferase//Methyltransferase small domain//tRNA methyltransferase complex GCD14 subunit//Fibrillarin//Methyltransferase domain//EF-hand domain//Protein-L-isoaspartate(D-aspartate) O-methyltransferase (PCMT)	GO:0032259//GO:0030488//GO:0008152//GO:0006464//GO:0046500//GO:0009451//GO:0008033//GO:0006479//GO:0006364	methylation//tRNA methylation//metabolic process//cellular protein modification process//S-adenosylmethionine metabolic process//RNA modification//tRNA processing//protein methylation//rRNA processing	GO:0008171//GO:0003723//GO:0008168//GO:0005509//GO:0004719//GO:0016429	O-methyltransferase activity//RNA binding//methyltransferase activity//calcium ion binding//protein-L-isoaspartate (D-aspartate) O-methyltransferase activity//tRNA (adenine-N1-)-methyltransferase activity	GO:0031515	tRNA (m1A) methyltransferase complex	KOG1661	Protein-L-isoaspartate(D-aspartate) O-methyltransferase
Cluster-34231.0	novel_140	2413	5462126	XP_013901758.1	216	1.3e-14	adhesin-like protein, partial [Monoraphidium neglectum]	--	--	--	--	--	--	--	--	--	P45508	134	1.9e-06	Uncharacterized protein YfaL OS=Escherichia coli (strain K12) GN=yfaL PE=3 SV=2	--	--	--	--	--	--	--	--	--	--
Cluster-86748.34497	novel_133	987	8732510	XP_021308455.1	220	1.8e-15	uncharacterized protein LOC8086411 [Sorghum bicolor]	KM981737.1	KM981737	127	1.44039e-57	Saccharum hybrid cultivar ROC22 CBL-interacting protein kinase 23 mRNA, complete cds	--	--	--	--	Q6ZLP5	206	3.4e-15	CBL-interacting protein kinase 23 OS=Oryza sativa subsp. japonica GN=CIPK23 PE=2 SV=1	PF07714//PF00069	Protein tyrosine kinase//Protein kinase domain	GO:0006468	protein phosphorylation	GO:0005524//GO:0004672	ATP binding//protein kinase activity	--	--	--	--
Cluster-86748.52157	novel_130，novel_188	1192	--	--	--	--	--	KF184863.1	KF184863	115	8.2024e-51	Saccharum hybrid cultivar R570 clone BAC 012P16 complete sequence	--	--	--	--	--	--	--	--	--	--	--	--	--	--	--	--	--	--
Cluster-86748.57381	novel_124	1169	7095049	OEL15727.1	220	2.1e-15	hypothetical protein BAE44_0023253 [Dichanthelium oligosanthes]	XM_002447715.1	XM_002447715	474	0	Sorghum bicolor hypothetical protein, mRNA	--	--	--	--	--	--	--	--	PF03964	Chorion family 2	GO:0007275	multicellular organismal development	--	--	GO:0042600	chorion	--	--
Cluster-18764.0	novel_124	946	847106	EEF27469.1	464	8.8e-44	3-oxoacyl-[acyl-carrier-protein] reductase, putative [Ricinus communis]	XM_018389128.1	XM_018389128	669	0	Fusarium oxysporum f. sp. lycopersici 4287 hypothetical protein partial mRNA	--	--	--	--	O74628	366	9.2e-34	Uncharacterized oxidoreductase C162.03 OS=Schizosaccharomyces pombe (strain 972 / ATCC 24843) GN=SPCC162.03 PE=3 SV=1	PF03435//PF00106//PF01370	Saccharopine dehydrogenase NADP binding domain//short chain dehydrogenase//NAD dependent epimerase/dehydratase family	GO:0008152//GO:0055114	metabolic process//oxidation-reduction process	GO:0003824//GO:0050662//GO:0016491	catalytic activity//coenzyme binding//oxidoreductase activity	--	--	KOG1205	Predicted dehydrogenase
Cluster-32934.0	novel_122	1854	--	--	--	--	--	--	--	--	--	--	--	--	--	--	--	--	--	--	--	--	--	--	--	--	--	--	--	--
Cluster-24496.0	novel_122	1036	7644308	XP_019449749.1	962	1.7e-101	PREDICTED: fructose-1,6-bisphosphatase, cytosolic [Lupinus angustifolius]	--	--	--	--	--	K03841	FBP, fbp	fructose-1,6-bisphosphatase I	http://www.genome.jp/dbget-bin/www_bget?ko:K03841	P46276	957	3e-102	Fructose-1,6-bisphosphatase, cytosolic OS=Solanum tuberosum PE=2 SV=1	PF00459//PF00316	Inositol monophosphatase family//Fructose-1-6-bisphosphatase	GO:0015976//GO:0046854//GO:0006000//GO:0006098//GO:0006013//GO:0005975//GO:0006094//GO:0006096	carbon utilization//phosphatidylinositol phosphorylation//fructose metabolic process//pentose-phosphate shunt//mannose metabolic process//carbohydrate metabolic process//gluconeogenesis//glycolytic process	GO:0042132//GO:0042578	fructose 1,6-bisphosphate 1-phosphatase activity//phosphoric ester hydrolase activity	--	--	KOG1458	Fructose-1,6-bisphosphatase
Cluster-55696.0	novel_118	521	--	--	--	--	--	--	--	--	--	--	--	--	--	--	--	--	--	--	--	--	--	--	--	--	--	--	--	--
Cluster-86748.35470	novel_11	3900	8741008	XP_021316379.1	3345	0	probable metal-nicotianamine transporter YSL13 [Sorghum bicolor]	XM_002449495.1	XM_002449495	1302	0	Sorghum bicolor hypothetical protein, mRNA	--	--	--	--	Q7XKF4	2920	0	Probable metal-nicotianamine transporter YSL13 OS=Oryza sativa subsp. japonica GN=YSL13 PE=2 SV=2	PF00335//PF03169	Tetraspanin family//OPT oligopeptide transporter protein	GO:0055085	transmembrane transport	--	--	GO:0016021	integral component of membrane	--	--

## Sheet: Profile19
Gene_ID	MiRNA_ID	Gene Length	NR GI	NR ID	NR Score	NR Evalue	NR Description	NT GI	NT ID	NT Score	NT Evalue	NT Description	KO ID	KO Name	KO Description	Http Link	Swissprot ID	Swissprot Score	Swissprot Evalue	Swissprot Description	PFAM ID	PFAM description	Gene Ontology Biological Pathway	BP Description	Gene Ontology Molecular Function	MF Description	Gene Ontology Cellular Component	CC Description	KOG ID	KOG Description
Cluster-9098.0	novel_124	1073	--	--	--	--	--	--	--	--	--	--	--	--	--	--	--	--	--	--	--	--	--	--	--	--	--	--	--	--
Cluster-10242.0	novel_22	1049	10459812	POF14992.1	232	7.8e-17	atp-dependent rna helicase dbp4 [Quercus suber]	XM_002484159.1	XM_002484159	39	1.27295e-08	Talaromyces stipitatus ATCC 10500 DEAD box RNA helicase (Hca4), putative, mRNA	--	--	--	--	A4RGU2	511	1.6e-50	ATP-dependent RNA helicase DBP4 OS=Magnaporthe oryzae (strain 70-15 / ATCC MYA-4617 / FGSC 8958) GN=DBP4 PE=3 SV=1	--	--	--	--	--	--	--	--	--	--
Cluster-10302.0	novel_76	1185	10658676	XP_023878343.1	985	4.3e-104	pre-mRNA-splicing factor cwc2-like [Quercus suber]	XM_008093763.1	XM_008093763	356	0	Colletotrichum graminicola M1.001 RNA recognition domain-containing protein partial mRNA	--	--	--	--	Q51TF7	1276	3.5e-139	Pre-mRNA-splicing factor CWC2 OS=Magnaporthe oryzae (strain 70-15 / ATCC MYA-4617 / FGSC 8958) GN=CWC2 PE=3 SV=2	PF00642//PF00076	Zinc finger C-x8-C-x5-C-x3-H type (and similar)//RNA recognition motif. (a.k.a. RRM, RBD, or RNP domain)	--	--	GO:0003676//GO:0046872	nucleic acid binding//metal ion binding	--	--	KOG0153	Predicted RNA-binding protein (RRM superfamily)
Cluster-10790.0	novel_182	1695	10662411	XP_023882485.1	1375	3.7e-149	threonine dehydratase, mitochondrial-like [Quercus suber]	XM_007590588.1	XM_007590588	336	1.65003e-173	Colletotrichum fioriniae PJ7 threonine ammonia-lyase mRNA	K01754	E4.3.1.19, ilvA, tdcB	threonine dehydratase	http://www.genome.jp/dbget-bin/www_bget?ko:K01754	O42615	1152	1.2e-124	Threonine dehydratase, mitochondrial OS=Blastobotrys adeninivorans GN=ILV1 PE=3 SV=1	PF06482	Collagenase NC10 and Endostatin	GO:0007155	cell adhesion	GO:0005198	structural molecule activity	GO:0031012	extracellular matrix	KOG1250	Threonine/serine dehydratases
Cluster-11304.0	novel_124	1474	10399152	POE54331.1	467	6.2e-44	vacuolar-sorting protein snf7 [Quercus suber]	XM_014082381.1	XM_014082381	125	2.81643e-56	Trichoderma atroviride IMI 206040 hypothetical protein mRNA	--	--	--	--	P0C149	628	5.9e-64	Vacuolar-sorting protein SNF7 OS=Magnaporthe oryzae (strain 70-15 / ATCC MYA-4617 / FGSC 8958) GN=SNF7 PE=3 SV=1	PF03357	Snf7	GO:0007034	vacuolar transport	--	--	--	--	KOG1656	Protein involved in glucose derepression and pre-vacuolar endosome protein sorting
Cluster-12449.0	novel_192	1103	10439110	POE94289.1	292	9e-24	uncharacterized protein CFP56_16529 [Quercus suber]	XM_008599904.1	XM_008599904	59	1.0219e-19	Beauveria bassiana ARSEF 2860 SPX domain-containing protein partial mRNA	--	--	--	--	--	--	--	--	--	--	--	--	--	--	--	--	--	--
Cluster-12506.0	novel_3	753	10416672	POE71851.1	371	4.3e-33	dna-directed rna polymerases i, ii, and iii subunit rpabc3 [Quercus suber]	XM_006665554.1	XM_006665554	147	8.29407e-69	Cordyceps militaris CM01 UDP-glucose 4-epimerase Gal10 (CCM_00394), partial mRNA	K03016	RPB8, POLR2H	DNA-directed RNA polymerases I, II, and III subunit RPABC3	http://www.genome.jp/dbget-bin/www_bget?ko:K03016	O81097	248	3.5e-20	DNA-directed RNA polymerases II and V subunit 8A OS=Arabidopsis thaliana GN=NRPB8A PE=1 SV=1	PF03870	RNA polymerase Rpb8	GO:0006351	transcription, DNA-templated	--	--	--	--	KOG3400	RNA polymerase subunit 8
Cluster-12674.0	sbi-miR167a	607	10428166	POE83345.1	417	1.6e-38	peptidyl-prolyl cis-trans isomerase e [Quercus suber]	XM_008095879.1	XM_008095879	101	2.46293e-43	Colletotrichum graminicola M1.001 RNA recognition domain-containing protein partial mRNA	K09564	PPIE	peptidyl-prolyl isomerase E (cyclophilin E)	http://www.genome.jp/dbget-bin/www_bget?ko:K09564	Q9V3G3	244	8.2e-20	Peptidyl-prolyl cis-trans isomerase E OS=Drosophila melanogaster GN=cyp33 PE=1 SV=1	PF00076//PF16367	RNA recognition motif. (a.k.a. RRM, RBD, or RNP domain)//RNA recognition motif	--	--	GO:0003676	nucleic acid binding	--	--	KOG0131	Splicing factor 3b, subunit 4
Cluster-13167.0	novel_181	1669	10694480	XP_023917654.1	1142	3.7e-122	protein kes1-like [Quercus suber]	XM_014105686.1	XM_014105686	383	0	Trichoderma virens Gv29-8 hypothetical protein partial mRNA	--	--	--	--	P35844	854	4.2e-90	Protein KES1 OS=Saccharomyces cerevisiae (strain ATCC 204508 / S288c) GN=KES1 PE=1 SV=1	--	--	--	--	--	--	--	--	KOG2210	Oxysterol-binding protein
Cluster-13209.1	novel_52	1211	--	--	--	--	--	XM_007275450.1	XM_007275450	139	3.79742e-64	Colletotrichum gloeosporioides Nara gc5 ATP-dependent helicase nam7 (CGGC5_4863), partial mRNA	--	--	--	--	Q9HEH1	524	5.6e-52	Regulator of nonsense transcripts 1 homolog OS=Neurospora crassa (strain ATCC 24698 / 74-OR23-1A / CBS 708.71 / DSM 1257 / FGSC 987) GN=2E4.130 PE=3 SV=1	PF00868	Transglutaminase family	GO:0018149	peptide cross-linking	--	--	--	--	--	--
Cluster-13729.0	sbi-miR399a	2463	10439145	POE94324.1	229	4.1e-16	nitrogen assimilation transcription factor nit-4 [Quercus suber]	--	--	--	--	--	--	--	--	--	--	--	--	--	PF00172	Fungal Zn(2)-Cys(6) binuclear cluster domain	GO:0006355	regulation of transcription, DNA-templated	GO:0000981//GO:0008270	RNA polymerase II transcription factor activity, sequence-specific DNA binding//zinc ion binding	GO:0005634	nucleus	--	--
Cluster-14064.0	novel_23	1664	10687206	XP_023909560.1	1510	7.9e-165	ribonucleoside-diphosphate reductase small chain-like [Quercus suber]	XM_018323320.1	XM_018323320	647	0	Purpureocillium lilacinum ribonucleoside-diphosphate reductase small chain partial mRNA	K10808	RRM2	ribonucleoside-diphosphate reductase subunit M2	http://www.genome.jp/dbget-bin/www_bget?ko:K10808	Q9C167	1630	4.4e-180	Ribonucleoside-diphosphate reductase small chain OS=Neurospora crassa (strain ATCC 24698 / 74-OR23-1A / CBS 708.71 / DSM 1257 / FGSC 987) GN=rnr-2 PE=3 SV=2	PF00268//PF16818	Ribonucleotide reductase, small chain//Protein SLM4	GO:0055114//GO:0016237//GO:0007165//GO:0009186	oxidation-reduction process//lysosomal microautophagy//signal transduction//deoxyribonucleoside diphosphate metabolic process	--	--	GO:0034448	EGO complex	KOG1567	Ribonucleotide reductase, beta subunit
Cluster-14796.0	novel_75	2159	9246814	XP_022157422.1	170	2.5e-09	nuclear pore complex protein NUP98A-like isoform X1 [Momordica charantia]	--	--	--	--	--	--	--	--	--	G0SDP9	367	1.6e-33	Nucleoporin NUP152 OS=Chaetomium thermophilum (strain DSM 1495 / CBS 144.50 / IMI 039719) GN=NUP152 PE=3 SV=1	PF00638	RanBP1 domain	GO:0046907	intracellular transport	--	--	--	--	KOG0864	Ran-binding protein RANBP1 and related RanBD domain proteins
Cluster-14979.0	novel_75	1019	10409686	POE64865.1	740	9.4e-76	threonine--trna ligase, cytoplasmic [Quercus suber]	XM_018848019.1	XM_018848019	267	2.22468e-135	Isaria fumosorosea ARSEF 2679 threonine-tRNA ligase partial mRNA	K01868	TARS, thrS	threonyl-tRNA synthetase	http://www.genome.jp/dbget-bin/www_bget?ko:K01868	P87144	697	4.1e-72	Threonine--tRNA ligase, cytoplasmic OS=Schizosaccharomyces pombe (strain 972 / ATCC 24843) GN=ths1 PE=3 SV=1	--	--	--	--	--	--	--	--	KOG1637	Threonyl-tRNA synthetase
Cluster-15974.0	sbi-miR396d	2050	10701635	XP_023925582.1	1652	3.3e-181	mitogen-activated protein kinase Hog1 [Quercus suber]	XM_009656785.1	XM_009656785	563	0	Verticillium dahliae VdLs.17 mitogen-activated protein kinase HOG1 partial mRNA	K20536	MPK3	mitogen-activated protein kinase 3	http://www.genome.jp/dbget-bin/www_bget?ko:K20536	Q875L0	1717	4.4e-190	Mitogen-activated protein kinase HOG1 OS=Cryphonectria parasitica GN=HOG1 PE=1 SV=1	PF00069//PF06293//PF07714	Protein kinase domain//Lipopolysaccharide kinase (Kdo/WaaP) family//Protein tyrosine kinase	GO:0006468	protein phosphorylation	GO:0016773//GO:0004672//GO:0005524	phosphotransferase activity, alcohol group as acceptor//protein kinase activity//ATP binding	GO:0016020	membrane	KOG0660	Mitogen-activated protein kinase
Cluster-16032.0	novel_50，novel_122	1201	--	--	--	--	--	--	--	--	--	--	--	--	--	--	Q2HFA6	454	7.3e-44	Protein PXR1 OS=Chaetomium globosum (strain ATCC 6205 / CBS 148.51 / DSM 1962 / NBRC 6347 / NRRL 1970) GN=PXR1 PE=3 SV=2	PF01585//PF09726//PF15686//PF01092	G-patch domain//Transmembrane protein//Lysine-rich CEACAM1 co-isolated protein family//Ribosomal protein S6e	GO:0043123//GO:0045766//GO:0043066//GO:0042254//GO:0006412	positive regulation of I-kappaB kinase/NF-kappaB signaling//positive regulation of angiogenesis//negative regulation of apoptotic process//ribosome biogenesis//translation	GO:0003676//GO:0003735	nucleic acid binding//structural constituent of ribosome	GO:0016021//GO:0005622//GO:0005840	integral component of membrane//intracellular//ribosome	KOG2809	Telomerase elongation inhibitor/RNA maturation protein PINX1
Cluster-16089.0	novel_3，novel_8	1872	10694772	XP_023917976.1	1368	2.6e-148	tRNA-dihydrouridine..16..17.. synthase [NAD..P....+..]-like [Quercus suber]	XM_003662800.1	XM_003662800	99	1.0211e-41	Myceliophthora thermophila ATCC 42464 hypothetical protein (MYCTH_2303945) mRNA, complete cds	K05542	DUS1	tRNA-dihydrouridine synthase 1	http://www.genome.jp/dbget-bin/www_bget?ko:K05542	Q9HGN6	778	3.1e-81	tRNA-dihydrouridine(16/17) synthase [NAD(P)(+)] OS=Schizosaccharomyces pombe (strain 972 / ATCC 24843) GN=dus1 PE=3 SV=1	PF01180//PF05853//PF01207	Dihydroorotate dehydrogenase//3-keto-5-aminohexanoate cleavage enzyme//Dihydrouridine synthase (Dus)	GO:0055114//GO:0019475//GO:0008033	oxidation-reduction process//L-lysine catabolic process to acetate//tRNA processing	GO:0016627//GO:0016740//GO:0050660//GO:0017150	oxidoreductase activity, acting on the CH-CH group of donors//transferase activity//flavin adenine dinucleotide binding//tRNA dihydrouridine synthase activity	GO:0005737	cytoplasm	KOG2335	tRNA-dihydrouridine synthase
Cluster-17254.0	novel_47	1881	10673072	XP_023894368.1	1102	1.8e-117	uncharacterized WD repeat-containing protein C2E1P5.05-like [Quercus suber]	XM_014317187.1	XM_014317187	71	3.76968e-26	Grosmannia clavigera kw1407 small nucleolar ribonucleoprotein complex partial mRNA	K14793	RRP9	ribosomal RNA-processing protein 9	http://www.genome.jp/dbget-bin/www_bget?ko:K14793	Q9P7C0	939	6.6e-100	Uncharacterized WD repeat-containing protein C2E1P5.05 OS=Schizosaccharomyces pombe (strain 972 / ATCC 24843) GN=SPAC2E1P5.05 PE=3 SV=1	PF08619//PF00400//PF06524	Alkali metal cation/H+ antiporter Nha1 C terminus//WD domain, G-beta repeat//NOA36 protein	GO:0006885//GO:0015992//GO:0006814	regulation of pH//proton transport//sodium ion transport	GO:0005515//GO:0015385//GO:0008270	protein binding//sodium:proton antiporter activity//zinc ion binding	GO:0016020//GO:0005634	membrane//nucleus	KOG0299	U3 snoRNP-associated protein (contains WD40 repeats)
Cluster-17406.0	sbi-miR167a	1885	10411054	POE66233.1	1415	9.3e-154	atp-dependent rna helicase sub2 [Quercus suber]	XM_003052650.1	XM_003052650	718	0	Nectria haematococca mpVI 77-13-4 predicted protein, mRNA	K12812	UAP56, BAT1, SUB2	ATP-dependent RNA helicase UAP56/SUB2	http://www.genome.jp/dbget-bin/www_bget?ko:K12812	Q2H4D0	1787	3.1e-198	ATP-dependent RNA helicase SUB2 OS=Chaetomium globosum (strain ATCC 6205 / CBS 148.51 / DSM 1962 / NBRC 6347 / NRRL 1970) GN=SUB2 PE=3 SV=1	PF04851//PF00270	Type III restriction enzyme, res subunit//DEAD/DEAH box helicase	--	--	GO:0005524//GO:0003677//GO:0016787//GO:0003676	ATP binding//DNA binding//hydrolase activity//nucleic acid binding	--	--	KOG0329	ATP-dependent RNA helicase
Cluster-17548.0	novel_75	1912	2433467	XP_005707633.1	2230	3e-248	molecular chaperone DnaK [Galdieria sulphuraria]	XM_012212082.1	XM_012212082	215	3.42278e-106	PREDICTED: Jatropha curcas heat shock cognate 70 kDa protein-like (LOC105630293), mRNA	K03283	HSPA1s	heat shock 70kDa protein 1/2/6/8	http://www.genome.jp/dbget-bin/www_bget?ko:K03283	P36415	2252	3.7e-252	Heat shock cognate 70 kDa protein 1 OS=Dictyostelium discoideum GN=hspB PE=1 SV=2	PF06723//PF02782//PF01968	MreB/Mbl protein//FGGY family of carbohydrate kinases, C-terminal domain//Hydantoinase/oxoprolinase	GO:0005975//GO:0000902	carbohydrate metabolic process//cell morphogenesis	GO:0016787//GO:0016773	hydrolase activity//phosphotransferase activity, alcohol group as acceptor	--	--	KOG0101	Molecular chaperones HSP70/HSC70, HSP70 superfamily
Cluster-18382.0	novel_8	1127	--	--	--	--	--	--	--	--	--	--	--	--	--	--	--	--	--	--	PF02077//PF07961	SURF4 family//MBA1-like protein	GO:0032979	protein insertion into mitochondrial membrane from inner side	--	--	GO:0016021//GO:0005743	integral component of membrane//mitochondrial inner membrane	--	--
Cluster-18476.0	novel_149	850	--	--	--	--	--	--	--	--	--	--	--	--	--	--	--	--	--	--	--	--	--	--	--	--	--	--	--	--
Cluster-18663.0	sbi-miR156a	1491	--	--	--	--	--	--	--	--	--	--	--	--	--	--	--	--	--	--	PF01304//PF12937	Gas vesicles protein GVPc repeated domain//F-box-like	GO:0031412	gas vesicle organization	GO:0005515	protein binding	GO:0031411	gas vesicle	--	--
Cluster-19173.0	novel_198	1261	--	--	--	--	--	--	--	--	--	--	--	--	--	--	--	--	--	--	PF07378	Flagellar protein FlbT	GO:0006402//GO:1902209	mRNA catabolic process//negative regulation of bacterial-type flagellum assembly	GO:0048027	mRNA 5'-UTR binding	--	--	--	--
Cluster-19517.0	novel_182，novel_183，novel_192	1198	10668092	XP_023888822.1	1235	4.4e-133	farnesyl pyrophosphate synthase-like [Quercus suber]	XM_018325089.1	XM_018325089	546	0	Purpureocillium lilacinum farnesyl pyrophosphate synthetase partial mRNA	K00787	FDPS	farnesyl diphosphate synthase	http://www.genome.jp/dbget-bin/www_bget?ko:K00787	Q92235	1565	1.1e-172	Farnesyl pyrophosphate synthase OS=Gibberella fujikuroi GN=FPPS PE=3 SV=1	PF00348	Polyprenyl synthetase	GO:0008299	isoprenoid biosynthetic process	--	--	--	--	KOG0711	Polyprenyl synthetase
Cluster-19922.0	novel_32	3280	10399359	POE54538.1	301	2.4e-24	hypothetical protein CFP56_41476 [Quercus suber]	--	--	--	--	--	--	--	--	--	P32334	187	1.8e-12	Signaling mucin MSB2 OS=Saccharomyces cerevisiae (strain ATCC 204508 / S288c) GN=MSB2 PE=1 SV=1	PF08094	Conotoxin TVIIA/GS family	GO:0009405//GO:0006810	pathogenesis//transport	GO:0019871	sodium channel inhibitor activity	GO:0005576	extracellular region	--	--
Cluster-20091.0	novel_76	1369	10687224	XP_023909580.1	1337	7.5e-145	pre-mRNA-splicing factor prp1-like [Quercus suber]	--	--	--	--	--	K12855	PRPF6, PRP6	pre-mRNA-processing factor 6	http://www.genome.jp/dbget-bin/www_bget?ko:K12855	Q2KJJ0	1085	5.6e-117	Pre-mRNA-processing factor 6 OS=Bos taurus GN=PRPF6 PE=2 SV=1	PF13181//PF13414//PF00515//PF13176//PF13371	Tetratricopeptide repeat//TPR repeat//Tetratricopeptide repeat//Tetratricopeptide repeat//Tetratricopeptide repeat	--	--	GO:0005515	protein binding	--	--	KOG0495	HAT repeat protein
Cluster-20707.0	novel_8	2092	10673511	XP_023894857.1	1372	1e-148	uncharacterized WD repeat-containing protein C17D11.16-like [Quercus suber]	--	--	--	--	--	K14791	PWP1	periodic tryptophan protein 1	http://www.genome.jp/dbget-bin/www_bget?ko:K14791	Q9P775	1090	2.3e-117	Uncharacterized WD repeat-containing protein C17D11.16 OS=Schizosaccharomyces pombe (strain 972 / ATCC 24843) GN=SPBC1711.16 PE=1 SV=1	PF02276//PF00400	Photosynthetic reaction centre cytochrome C subunit//WD domain, G-beta repeat	GO:0006118//GO:0019684	obsolete electron transport//photosynthesis, light reaction	GO:0005515//GO:0009055//GO:0020037//GO:0005506	protein binding//electron carrier activity//heme binding//iron ion binding	GO:0030077	plasma membrane light-harvesting complex	KOG0270	WD40 repeat-containing protein
Cluster-20784.0	novel_11	1146	10422447	POE77626.1	293	7.2e-24	hypothetical protein CFP56_09273 [Quercus suber]	--	--	--	--	--	--	--	--	--	--	--	--	--	--	--	--	--	--	--	--	--	--	--
Cluster-21397.0	novel_31，novel_52	808	10663029	XP_023883177.1	312	3.2e-26	54S ribosomal protein L23, mitochondrial-like [Quercus suber]	--	--	--	--	--	--	--	--	--	Q09727	182	1.7e-12	54S ribosomal protein L23, mitochondrial OS=Schizosaccharomyces pombe (strain 972 / ATCC 24843) GN=mrp20 PE=3 SV=1	PF00276	Ribosomal protein L23	GO:0006412//GO:0042254	translation//ribosome biogenesis	GO:0003735	structural constituent of ribosome	GO:0005840	ribosome	--	--
Cluster-21564.0	novel_124	2451	1469484	BAK02440.1	2979	0	predicted protein [Hordeum vulgare subsp. vulgare]	CP010982.1	CP010982	733	0	Verticillium dahliae VdLs.17 chromosome 3, complete sequence	--	--	--	--	A1DAL6	3034	0	Catalase-peroxidase OS=Neosartorya fischeri (strain ATCC 1020 / DSM 3700 / FGSC A1164 / NRRL 181) GN=katG PE=3 SV=1	PF00141	Peroxidase	GO:0006979//GO:0006804//GO:0055114	response to oxidative stress//obsolete peroxidase reaction//oxidation-reduction process	GO:0020037//GO:0004601	heme binding//peroxidase activity	--	--	--	--
Cluster-21749.0	sbi-miR5564a	1149	10695425	XP_023918703.1	487	2.3e-46	protein PBDC1 homolog [Quercus suber]	XM_018902156.1	XM_018902156	168	2.72242e-80	Fusarium verticillioides 7600 hypothetical protein mRNA	--	--	--	--	O59727	427	9.4e-41	Protein PBDC1 homolog OS=Schizosaccharomyces pombe (strain 972 / ATCC 24843) GN=SPBC3E7.07c PE=3 SV=1	PF03176	MMPL family	--	--	--	--	GO:0016020	membrane	KOG4093	Uncharacterized conserved protein
Cluster-22897.0	novel_11	2714	10682505	XP_023901297.1	2839	0	heat shock 70 kDa protein 12B-like [Quercus suber]	XM_007280405.1	XM_007280405	878	0	Colletotrichum gloeosporioides Nara gc5 hsp70-like protein (CGGC5_9264), partial mRNA	--	--	--	--	O43301	196	1.4e-13	Heat shock 70 kDa protein 12A OS=Homo sapiens GN=HSPA12A PE=1 SV=2	PF06723	MreB/Mbl protein	GO:0000902	cell morphogenesis	--	--	--	--	--	--
Cluster-23525.0	novel_32	576	10652811	XP_023887240.1	304	1.9e-25	sterol-4-alpha-carboxylate 3-dehydrogenase, decarboxylating-like [Quercus suber]	XM_003054101.1	XM_003054101	111	6.43173e-49	Nectria haematococca mpVI 77-13-4 predicted protein, mRNA	--	--	--	--	O43050	271	5.8e-23	Sterol-4-alpha-carboxylate 3-dehydrogenase, decarboxylating OS=Schizosaccharomyces pombe (strain 972 / ATCC 24843) GN=erg26 PE=3 SV=1	PF01073	3-beta hydroxysteroid dehydrogenase/isomerase family	GO:0055114//GO:0008207//GO:0008210//GO:0006694//GO:0008209	oxidation-reduction process//C21-steroid hormone metabolic process//estrogen metabolic process//steroid biosynthetic process//androgen metabolic process	GO:0003854//GO:0016616	3-beta-hydroxy-delta5-steroid dehydrogenase activity//oxidoreductase activity, acting on the CH-OH group of donors, NAD or NADP as acceptor	--	--	KOG1430	C-3 sterol dehydrogenase/3-beta-hydroxysteroid dehydrogenase and related dehydrogenases
Cluster-23885.0	novel_41	1670	10672747	XP_023893997.1	2082	3.8e-231	2-methylcitrate synthase, mitochondrial-like [Quercus suber]	XM_014096052.1	XM_014096052	763	0	Trichoderma virens Gv29-8 hypothetical protein mRNA	K01647	CS, gltA	citrate synthase	http://www.genome.jp/dbget-bin/www_bget?ko:K01647	C7C435	2251	4.3e-252	2-methylcitrate synthase, mitochondrial OS=Nectria haematococca GN=mcsA PE=1 SV=1	PF16093//PF00285	Proteasome assembly chaperone 4//Citrate synthase	GO:0043248	proteasome assembly	GO:0046912	transferase activity, transferring acyl groups, acyl groups converted into alkyl on transfer	--	--	KOG2617	Citrate synthase
Cluster-24590.0	novel_122	894	10432332	POE87511.1	432	4.3e-40	signal peptidase complex subunit spc3 [Quercus suber]	XM_016790454.1	XM_016790454	97	6.17655e-41	Scedosporium apiospermum putative signal peptidase subunit protein partial mRNA	--	--	--	--	Q6BPD6	183	1.4e-12	Microsomal signal peptidase subunit 3 OS=Debaryomyces hansenii (strain ATCC 36239 / CBS 767 / JCM 1990 / NBRC 0083 / IGC 2968) GN=SPC3 PE=3 SV=2	PF04573	Signal peptidase subunit	GO:0006465	signal peptide processing	GO:0008233	peptidase activity	GO:0005787//GO:0016021	signal peptidase complex//integral component of membrane	KOG3372	Signal peptidase complex subunit
Cluster-24920.0	sbi-miR156a	1671	5916033	GAQ84783.1	459	5.9e-43	delta 5 fatty acid desaturase [Klebsormidium nitens]	--	--	--	--	--	--	--	--	--	Q1ZXQ5	504	1.6e-49	Probable Delta(5) fatty acid desaturase C OS=Dictyostelium discoideum GN=DDB_G0294553 PE=3 SV=1	PF00487	Fatty acid desaturase	GO:0006629	lipid metabolic process	--	--	--	--	KOG4232	Delta 6-fatty acid desaturase/delta-8 sphingolipid desaturase
Cluster-24931.0	novel_75	1968	2934471	XP_006466033.1	1860	2.4e-205	PREDICTED: transmembrane 9 superfamily member 7 [Citrus sinensis]	AP010438.1	AP010438	123	4.894e-55	Lotus japonicus genomic DNA, chromosome 3, clone: LjB19K14, BM1881, complete sequence	K17086	TM9SF2_4	transmembrane 9 superfamily member 2/4	http://www.genome.jp/dbget-bin/www_bget?ko:K17086	Q9LIC2	1806	2e-200	Transmembrane 9 superfamily member 7 OS=Arabidopsis thaliana GN=TMN7 PE=2 SV=1	PF02990//PF05425	Endomembrane protein 70//Copper resistance protein D	--	--	--	--	GO:0016021	integral component of membrane	KOG1278	Endosomal membrane proteins, EMP70
Cluster-25223.0	sbi-miR5564a，novel_181	1656	10409856	POE65035.1	861	1.4e-89	protein psi1 [Quercus suber]	XM_011325329.1	XM_011325329	165	1.84308e-78	Fusarium graminearum PH-1 hypothetical protein mRNA	K09510	DNAJB4	DnaJ homolog subfamily B member 4	http://www.genome.jp/dbget-bin/www_bget?ko:K09510	Q09912	660	1.3e-67	Protein psi1 OS=Schizosaccharomyces pombe (strain 972 / ATCC 24843) GN=psi1 PE=2 SV=2	--	--	--	--	--	--	--	--	KOG0714	Molecular chaperone (DnaJ superfamily)
Cluster-25995.0	novel_123	1754	10409675	POE64854.1	1628	1.7e-178	protein disulfide-isomerase [Quercus suber]	XM_007282819.1	XM_007282819	795	0	Colletotrichum gloeosporioides Nara gc5 protein disulfide isomerase (CGGC5_11244), partial mRNA	K09580	PDIA1, P4HB	protein disulfide-isomerase A1	http://www.genome.jp/dbget-bin/www_bget?ko:K09580	P55059	1812	3.6e-201	Protein disulfide-isomerase OS=Humicola insolens PE=1 SV=1	PF08534//PF01323//PF07912//PF00085//PF00578//PF01216	Redoxin//DSBA-like thioredoxin domain//ERp29, N-terminal domain//Thioredoxin//AhpC/TSA family//Calsequestrin	GO:0009306//GO:0055114//GO:0006118//GO:0045454	protein secretion//oxidation-reduction process//obsolete electron transport//cell redox homeostasis	GO:0016209//GO:0016491//GO:0005509//GO:0015035	antioxidant activity//oxidoreductase activity//calcium ion binding//protein disulfide oxidoreductase activity	GO:0005788	endoplasmic reticulum lumen	KOG0190	Protein disulfide isomerase (prolyl 4-hydroxylase beta subunit)
Cluster-26062.0	novel_32	1123	8332805	OQR84963.1	741	7.9e-76	Rab6 family GTPase [Achlya hypogyna]	XM_018898009.1	XM_018898009	283	3.13727e-144	Fusarium verticillioides 7600 Ras-like protein Rab-6B mRNA	K07893	RAB6A	Ras-related protein Rab-6A	http://www.genome.jp/dbget-bin/www_bget?ko:K07893	O18334	782	6.3e-82	Ras-related protein Rab6 OS=Drosophila melanogaster GN=Rab6 PE=1 SV=1	PF03193//PF02107//PF00025//PF04670//PF01926//PF00071//PF08477	Protein of unknown function, DUF258//Flagellar L-ring protein//ADP-ribosylation factor family//Gtr1/RagA G protein conserved region//50S ribosome-binding GTPase//Ras family//Ras of Complex, Roc, domain of DAPkinase	GO:0007264//GO:0071973	small GTPase mediated signal transduction//bacterial-type flagellum-dependent cell motility	GO:0005525//GO:0003774//GO:0003924	GTP binding//motor activity//GTPase activity	GO:0009427	bacterial-type flagellum basal body, distal rod, L ring	KOG0094	GTPase Rab6/YPT6/Ryh1, small G protein superfamily
Cluster-26161.0	sbi-miR167a	1050	8343192	OQR95350.1	473	8.9e-45	alcohol dehydrogenase [Thraustotheca clavata]	--	--	--	--	--	K18980	EO, FaQR	2-methylene-furan-3-one reductase	http://www.genome.jp/dbget-bin/www_bget?ko:K18980	K4BW79	374	1.2e-34	2-methylene-furan-3-one reductase OS=Solanum lycopersicum GN=EO PE=1 SV=1	PF00107//PF08240	Zinc-binding dehydrogenase//Alcohol dehydrogenase GroES-like domain	GO:0055114	oxidation-reduction process	--	--	--	--	KOG1198	Zinc-binding oxidoreductase
Cluster-26290.0	novel_76	804	694964	ACG27162.1	406	4e-37	charged multivesicular body protein 6 [Zea mays]	--	--	--	--	--	K12195	CHMP6, VPS20	charged multivesicular body protein 6	http://www.genome.jp/dbget-bin/www_bget?ko:K12195	Q503V0	297	7.8e-26	Charged multivesicular body protein 6 OS=Danio rerio GN=chmp6 PE=2 SV=3	PF03357	Snf7	GO:0007034	vacuolar transport	--	--	--	--	KOG2910	Uncharacterized conserved protein predicted to be involved in protein sorting
Cluster-26544.0	novel_133	2569	10687335	XP_023909704.1	508	1.9e-48	protein LDB19-like [Quercus suber]	--	--	--	--	--	--	--	--	--	Q10347	356	3.6e-32	Uncharacterized protein C1F12.05 OS=Schizosaccharomyces pombe (strain 972 / ATCC 24843) GN=SPAC1F12.05 PE=4 SV=1	--	--	--	--	--	--	--	--	--	--
Cluster-31363.0	novel_41	2784	10681657	XP_023907909.1	306	5.4e-25	uncharacterized protein LOC112019626 [Quercus suber]	--	--	--	--	--	--	--	--	--	--	--	--	--	PF02213//PF05739	GYF domain//SNARE domain	--	--	GO:0005515	protein binding	--	--	--	--
Cluster-31480.2	novel_149	755	10649553	XP_023870811.1	286	3.1e-23	dnaJ homolog 1, mitochondrial-like [Quercus suber]	--	--	--	--	--	K03686	dnaJ	molecular chaperone DnaJ	http://www.genome.jp/dbget-bin/www_bget?ko:K03686	C8V213	273	4.4e-23	DnaJ homolog 1, mitochondrial OS=Emericella nidulans (strain FGSC A4 / ATCC 38163 / CBS 112.46 / NRRL 194 / M139) GN=AN10778 PE=3 SV=1	--	--	--	--	--	--	--	--	KOG0715	Molecular chaperone (DnaJ superfamily)
Cluster-32940.0	novel_32	3307	10424758	POE79937.1	2293	2.5e-255	bifunctional cytochrome p450..nadph--p450 reductase [Quercus suber]	XM_011319532.1	XM_011319532	949	0	Fusarium graminearum PH-1 hypothetical protein partial mRNA	--	--	--	--	Q9Y8G7	4604	0	Bifunctional P-450:NADPH-P450 reductase OS=Fusarium oxysporum GN=CYP505 PE=1 SV=1	PF00175//PF00667//PF03934//PF03523//PF00258//PF00067	Oxidoreductase NAD-binding domain//FAD binding domain//Type II secretion system (T2SS), protein K//Macrophage scavenger receptor//Flavodoxin//Cytochrome P450	GO:0006898//GO:0009306//GO:0007165//GO:0055114	receptor-mediated endocytosis//protein secretion//signal transduction//oxidation-reduction process	GO:0005506//GO:0010181//GO:0005044//GO:0020037//GO:0016705//GO:0016491	iron ion binding//FMN binding//scavenger receptor activity//heme binding//oxidoreductase activity, acting on paired donors, with incorporation or reduction of molecular oxygen//oxidoreductase activity	GO:0016021//GO:0016020	integral component of membrane//membrane	KOG1158	NADP/FAD dependent oxidoreductase
Cluster-33513.0	novel_123	1400	10653097	XP_023890551.1	712	2.3e-72	endochitinase B1-like [Quercus suber]	GU256373.1	GU256373	222	3.19719e-110	Uncultured organism clone 2B_12 putative chitinase gene, partial cds	--	--	--	--	P0CB51	845	3.9e-89	Endochitinase 1 OS=Coccidioides posadasii (strain RMSCC 757 / Silveira) GN=CTS1 PE=1 SV=1	PF00704	Glycosyl hydrolases family 18	GO:0005975	carbohydrate metabolic process	GO:0004553	hydrolase activity, hydrolyzing O-glycosyl compounds	--	--	KOG2806	Chitinase
Cluster-33904.0	novel_52	2033	10401427	POE56606.1	649	6.7e-65	putative 54s ribosomal protein l7, mitochondrial [Quercus suber]	--	--	--	--	--	--	--	--	--	Q4I624	809	8.4e-85	Hsp70 nucleotide exchange factor FES1 OS=Gibberella zeae (strain PH-1 / ATCC MYA-4620 / FGSC 9075 / NRRL 31084) GN=FES1 PE=3 SV=1	PF02985//PF11698//PF00095//PF05309//PF00514	HEAT repeat//V-ATPase subunit H//WAP-type (Whey Acidic Protein) 'four-disulfide core'//TraE protein//Armadillo/beta-catenin-like repeat	GO:0000746//GO:0015991	conjugation//ATP hydrolysis coupled proton transport	GO:0030414//GO:0005515//GO:0016820	peptidase inhibitor activity//protein binding//hydrolase activity, acting on acid anhydrides, catalyzing transmembrane movement of substances	GO:0000221//GO:0005576	vacuolar proton-transporting V-type ATPase, V1 domain//extracellular region	KOG0398	Mitochondrial/chloroplast ribosomal protein L5/L7
Cluster-35081.0	novel_124	1891	5715852	XP_014529058.1	1416	7.2e-154	acetyl- hydrolase [Blastocystis sp. subtype 4]	XM_003052386.1	XM_003052386	719	0	Nectria haematococca mpVI 77-13-4 predicted protein, mRNA	--	--	--	--	P15937	2241	7e-251	Acetyl-CoA hydrolase OS=Neurospora crassa (strain ATCC 24698 / 74-OR23-1A / CBS 708.71 / DSM 1257 / FGSC 987) GN=acu-8 PE=3 SV=2	PF02550	Acetyl-CoA hydrolase/transferase N-terminal domain	GO:0006084	acetyl-CoA metabolic process	GO:0003824	catalytic activity	--	--	--	--
Cluster-35620.0	novel_123	1528	10702339	XP_023926345.1	249	1.2e-18	transcription factor SKN7-like [Quercus suber]	--	--	--	--	--	--	--	--	--	Q5A4X5	197	5.9e-14	Transcription factor SKN7 OS=Candida albicans (strain SC5314 / ATCC MYA-2876) GN=SKN7 PE=3 SV=1	PF00072	Response regulator receiver domain	GO:0000160	phosphorelay signal transduction system	--	--	--	--	KOG0519	Sensory transduction histidine kinase
Cluster-37221.0	novel_122	1844	2538964	XP_005835278.1	167	4.7e-09	hypothetical protein GUITHDRAFT_162446 [Guillardia theta CCMP2712]	--	--	--	--	--	--	--	--	--	Q554P0	241	5.6e-19	Probable basic-leucine zipper transcription factor J OS=Dictyostelium discoideum GN=bzpJ PE=3 SV=1	PF07716//PF03131//PF02183//PF01956//PF00170//PF04111//PF04977//PF13361	Basic region leucine zipper//bZIP Maf transcription factor//Homeobox associated leucine zipper//Integral membrane protein DUF106//bZIP transcription factor//Autophagy protein Apg6//Septum formation initiator//UvrD-like helicase C-terminal domain	GO:0006914//GO:0006355//GO:0007049	autophagy//regulation of transcription, DNA-templated//cell cycle	GO:0003700//GO:0043565//GO:0016787//GO:0005524//GO:0003677	transcription factor activity, sequence-specific DNA binding//sequence-specific DNA binding//hydrolase activity//ATP binding//DNA binding	GO:0016020//GO:0005667//GO:0005634	membrane//transcription factor complex//nucleus	KOG0709	CREB/ATF family transcription factor
Cluster-37374.0	novel_3，novel_8	597	11128757	PTQ44217.1	352	5.4e-31	hypothetical protein MARPO_0021s0076 [Marchantia polymorpha]	--	--	--	--	--	K02976	RP-S26e, RPS26	small subunit ribosomal protein S26e	http://www.genome.jp/dbget-bin/www_bget?ko:K02976	Q9LYK9	329	1.1e-29	40S ribosomal protein S26-3 OS=Arabidopsis thaliana GN=RPS26C PE=2 SV=1	PF01194//PF01283	RNA polymerases N / 8 kDa subunit//Ribosomal protein S26e	GO:0042254//GO:0006206//GO:0006412//GO:0006351//GO:0006144	ribosome biogenesis//pyrimidine nucleobase metabolic process//translation//transcription, DNA-templated//purine nucleobase metabolic process	GO:0003735//GO:0003677//GO:0003899	structural constituent of ribosome//DNA binding//DNA-directed RNA polymerase activity	GO:0005840//GO:0005622//GO:0005730	ribosome//intracellular//nucleolus	KOG1768	40s ribosomal protein S26
Cluster-40248.0	novel_198	1639	--	--	--	--	--	XM_018384916.1	XM_018384916	1501	0	Fusarium oxysporum f. sp. lycopersici 4287 hypothetical protein mRNA	--	--	--	--	Q06681	349	1.5e-31	GRAM domain-containing protein YSP2 OS=Saccharomyces cerevisiae (strain ATCC 204508 / S288c) GN=YSP2 PE=1 SV=1	--	--	--	--	--	--	--	--	--	--
Cluster-43046.0	novel_123	646	--	--	--	--	--	XM_018900635.1	XM_018900635	413	0	Fusarium verticillioides 7600 hypothetical protein mRNA	--	--	--	--	Q8WZY3	140	1e-07	Uncharacterized protein B24G3.190 OS=Neurospora crassa (strain ATCC 24698 / 74-OR23-1A / CBS 708.71 / DSM 1257 / FGSC 987) GN=B24G3.190 PE=3 SV=1	--	--	--	--	--	--	--	--	--	--
Cluster-43092.0	novel_182，novel_183	1810	10422840	POE78019.1	427	3.3e-39	hypothetical protein CFP56_09660 [Quercus suber]	XM_018376650.1	XM_018376650	1450	0	Fusarium oxysporum f. sp. lycopersici 4287 hypothetical protein mRNA	--	--	--	--	--	--	--	--	PF07808//PF08202	RED-like protein N-terminal region//Mis12-Mtw1 protein family	GO:0051301//GO:0007059	cell division//chromosome segregation	--	--	GO:0000444//GO:0005634	MIS12/MIND type complex//nucleus	--	--
Cluster-44031.1	novel_47	1073	10425698	POE80877.1	149	3.4e-07	gata zinc finger domain-containing protein 8 [Quercus suber]	--	--	--	--	--	--	--	--	--	Q54TE3	215	3.4e-16	GATA zinc finger domain-containing protein 10 OS=Dictyostelium discoideum GN=gtaJ PE=3 SV=1	PF00320	GATA zinc finger	GO:0006355	regulation of transcription, DNA-templated	GO:0003700//GO:0043565//GO:0008270	transcription factor activity, sequence-specific DNA binding//sequence-specific DNA binding//zinc ion binding	GO:0005667	transcription factor complex	--	--
Cluster-46230.0	novel_75	3486	10119254	PNH05203.1	468	1.1e-43	Endo-1,3..4..-beta-glucanase 1, partial [Tetrabaena socialis]	--	--	--	--	--	K01180	E3.2.1.6	endo-1,3(4)-beta-glucanase	http://www.genome.jp/dbget-bin/www_bget?ko:K01180	Q9UT45	256	1.9e-20	Endo-1,3(4)-beta-glucanase 1 OS=Schizosaccharomyces pombe (strain 972 / ATCC 24843) GN=eng1 PE=3 SV=1	PF03639	Glycosyl hydrolase family 81	GO:0016998	cell wall macromolecule catabolic process	GO:0052862//GO:0052861	glucan endo-1,4-beta-glucanase activity, C-3 substituted reducing group//glucan endo-1,3-beta-glucanase activity, C-3 substituted reducing group	--	--	KOG2254	Predicted endo-1,3-beta-glucanase
Cluster-48176.0	novel_122	751	10682644	XP_023901449.1	618	9.7e-62	inorganic pyrophosphatase-like [Quercus suber]	--	--	--	--	--	K01507	ppa	inorganic pyrophosphatase	http://www.genome.jp/dbget-bin/www_bget?ko:K01507	Q9C0T9	633	7.9e-65	Inorganic pyrophosphatase OS=Zygosaccharomyces bailii GN=IPP1 PE=3 SV=1	PF00719	Inorganic pyrophosphatase	GO:0006796//GO:0006119	phosphate-containing compound metabolic process//oxidative phosphorylation	GO:0004427//GO:0000287	inorganic diphosphatase activity//magnesium ion binding	GO:0005737	cytoplasm	KOG1626	Inorganic pyrophosphatase/Nucleosome remodeling factor, subunit NURF38
Cluster-48577.0	novel_75	1176	--	--	--	--	--	--	--	--	--	--	--	--	--	--	Q8GXI9	199	2.6e-14	SNF1-related protein kinase regulatory subunit gamma-like PV42b OS=Arabidopsis thaliana GN=PV42B PE=2 SV=1	--	--	--	--	--	--	--	--	--	--
Cluster-50754.0	sbi-miR396d，sbi-miR396e	5965	1284334	EFJ49792.1	1060	4.3e-112	hypothetical protein VOLCADRAFT_89607 [Volvox carteri f. nagariensis]	--	--	--	--	--	K11000	CALS	callose synthase	http://www.genome.jp/dbget-bin/www_bget?ko:K11000	Q9LXT9	742	1.5e-76	Callose synthase 3 OS=Arabidopsis thaliana GN=CALS3 PE=2 SV=3	PF02364	1,3-beta-glucan synthase component	GO:0006075//GO:0005982//GO:0005985	(1->3)-beta-D-glucan biosynthetic process//starch metabolic process//sucrose metabolic process	GO:0003843	1,3-beta-D-glucan synthase activity	GO:0000148//GO:0016020	1,3-beta-D-glucan synthase complex//membrane	KOG0916	1,3-beta-glucan synthase/callose synthase catalytic subunit
Cluster-56537.0	novel_15	3541	--	--	--	--	--	--	--	--	--	--	--	--	--	--	--	--	--	--	PF03153//PF07127//PF12090//PF00894//PF01601//PF05091//PF00095	Transcription factor IIA, alpha/beta subunit//Late nodulin protein//Spt20 family//Luteovirus coat protein//Coronavirus S2 glycoprotein//Eukaryotic translation initiation factor 3 subunit 7 (eIF-3)//WAP-type (Whey Acidic Protein) 'four-disulfide core'	GO:0006367//GO:0061025//GO:0046813//GO:0009878//GO:0006446	transcription initiation from RNA polymerase II promoter//membrane fusion//receptor-mediated virion attachment to host cell//nodule morphogenesis//regulation of translational initiation	GO:0046872//GO:0030414//GO:0005198//GO:0003743//GO:0003712	metal ion binding//peptidase inhibitor activity//structural molecule activity//translation initiation factor activity//transcription cofactor activity	GO:0005737//GO:0016021//GO:0005667//GO:0005840//GO:0005852//GO:0005576//GO:0000124//GO:0019031//GO:0005672//GO:0019028	cytoplasm//integral component of membrane//transcription factor complex//ribosome//eukaryotic translation initiation factor 3 complex//extracellular region//SAGA complex//viral envelope//transcription factor TFIIA complex//viral capsid	--	--
Cluster-57644.0	sbi-miR164a，sbi-miR164b	3791	9339219	GAX73304.1	3310	0	hypothetical protein CEUSTIGMA_g758.t1 [Chlamydomonas eustigma]	XM_001700675.1	XM_001700675	255	3.97661e-128	Chlamydomonas reinhardtii strain CC-503 cw92 mt+	K01537	E3.6.3.8	Ca2+-transporting ATPase	http://www.genome.jp/dbget-bin/www_bget?ko:K01537	O23087	2907	0	Calcium-transporting ATPase 2, endoplasmic reticulum-type OS=Arabidopsis thaliana GN=ECA2 PE=1 SV=1	PF08452//PF00122//PF06144//PF03453	DNA polymerase family B exonuclease domain, N-terminal//E1-E2 ATPase//DNA polymerase III, delta subunit//MoeA N-terminal region (domain I and II)	GO:0006260//GO:0032324	DNA replication//molybdopterin cofactor biosynthetic process	GO:0003677//GO:0000166//GO:0003887//GO:0046872	DNA binding//nucleotide binding//DNA-directed DNA polymerase activity//metal ion binding	GO:0042575//GO:0009360	DNA polymerase complex//DNA polymerase III complex	KOG0202	Ca2+ transporting ATPase
Cluster-59815.3	novel_152	627	--	--	--	--	--	--	--	--	--	--	--	--	--	--	--	--	--	--	--	--	--	--	--	--	--	--	--	--
Cluster-61007.0	novel_32	761	--	--	--	--	--	--	--	--	--	--	--	--	--	--	--	--	--	--	PF00335//PF07297	Tetraspanin family//Dolichol phosphate-mannose biosynthesis regulatory protein (DPM2)	GO:0009059	macromolecule biosynthetic process	--	--	GO:0016021//GO:0030176	integral component of membrane//integral component of endoplasmic reticulum membrane	--	--
Cluster-61451.0	sbi-miR167a	1784	10680958	XP_023907136.1	1475	9.7e-161	replication factor C subunit 4-like [Quercus suber]	XM_018378490.1	XM_018378490	1314	0	Fusarium oxysporum f. sp. lycopersici 4287 replication factor C subunit 4 mRNA	K10755	RFC2_4	replication factor C subunit 2/4	http://www.genome.jp/dbget-bin/www_bget?ko:K10755	O94449	1259	4.9e-137	Replication factor C subunit 4 OS=Schizosaccharomyces pombe (strain 972 / ATCC 24843) GN=rfc4 PE=1 SV=1	PF05496//PF00270//PF00004//PF07726//PF06144//PF12169//PF01443//PF07728//PF03266	Holliday junction DNA helicase ruvB N-terminus//DEAD/DEAH box helicase//ATPase family associated with various cellular activities (AAA)//ATPase family associated with various cellular activities (AAA)//DNA polymerase III, delta subunit//DNA polymerase III subunits gamma and tau domain III//Viral (Superfamily 1) RNA helicase//AAA domain (dynein-related subfamily)//NTPase	GO:0006260//GO:0006310//GO:0006281	DNA replication//DNA recombination//DNA repair	GO:0009378//GO:0016887//GO:0098519//GO:0005524//GO:0003677//GO:0003676//GO:0003887	four-way junction helicase activity//ATPase activity//nucleotide phosphatase activity, acting on free nucleotides//ATP binding//DNA binding//nucleic acid binding//DNA-directed DNA polymerase activity	GO:0009379//GO:0009360//GO:0005657//GO:0042575	Holliday junction helicase complex//DNA polymerase III complex//replication fork//DNA polymerase complex	KOG0991	Replication factor C, subunit RFC2
Cluster-65303.0	novel_118	1537	10460132	POF15312.1	784	1.1e-80	37s ribosomal protein mrp4, mitochondrial [Quercus suber]	--	--	--	--	--	K02967	RP-S2, MRPS2, rpsB	small subunit ribosomal protein S2	http://www.genome.jp/dbget-bin/www_bget?ko:K02967	P32902	514	1e-50	37S ribosomal protein MRP4, mitochondrial OS=Saccharomyces cerevisiae (strain ATCC 204508 / S288c) GN=MRP4 PE=1 SV=1	PF10954//PF00318//PF01532	Protein of unknown function (DUF2755)//Ribosomal protein S2//Glycosyl hydrolase family 47	GO:0005975//GO:0042254//GO:0006412	carbohydrate metabolic process//ribosome biogenesis//translation	GO:0004571//GO:0003735//GO:0005509	mannosyl-oligosaccharide 1,2-alpha-mannosidase activity//structural constituent of ribosome//calcium ion binding	GO:0016021//GO:0005622//GO:0005840//GO:0016020	integral component of membrane//intracellular//ribosome//membrane	KOG0832	Mitochondrial/chloroplast ribosomal protein S2
Cluster-68545.0	novel_152	1605	10657975	XP_023877569.1	656	8.2e-66	vacuolar iron transporter 1.2-like [Quercus suber]	XM_018381920.1	XM_018381920	1312	0	Fusarium oxysporum f. sp. lycopersici 4287 hypothetical protein mRNA	K22736	VIT	vacuolar iron transporter family protein	http://www.genome.jp/dbget-bin/www_bget?ko:K22736	Q6MWE5	463	8.8e-45	Vacuolar iron transporter 1.1 OS=Oryza sativa subsp. japonica GN=VIT1.1 PE=2 SV=1	--	--	--	--	--	--	--	--	KOG4473	Uncharacterized membrane protein
Cluster-69323.0	novel_3，novel_8	1144	10449335	POF04515.1	219	2.7e-15	chromo domain-containing protein 2 [Quercus suber]	XM_018380511.1	XM_018380511	827	0	Fusarium oxysporum f. sp. lycopersici 4287 hypothetical protein mRNA	--	--	--	--	O42934	219	1.2e-16	Chromo domain-containing protein 2 OS=Schizosaccharomyces pombe (strain 972 / ATCC 24843) GN=chp2 PE=3 SV=1	PF10152//PF04814//PF01393	Predicted coiled-coil domain-containing protein (DUF2360)//Hepatocyte nuclear factor 1 (HNF-1), N terminus//Chromo shadow domain	GO:0045893	positive regulation of transcription, DNA-templated	--	--	GO:0071203//GO:0005634	WASH complex//nucleus	--	--
Cluster-69628.0	novel_11，novel_122	1238	5464055	XP_013903687.1	345	7.3e-30	putative pirin [Monoraphidium neglectum]	HF679028.1	HF679028	1047	0	Fusarium fujikuroi IMI 58289 draft genome, chromosome FFUJ_chr06	--	--	--	--	Q9I4C8	337	2.8e-30	Putative quercetin 2,3-dioxygenase PA1210 OS=Pseudomonas aeruginosa (strain ATCC 15692 / PAO1 / 1C / PRS 101 / LMG 12228) GN=PA1210 PE=3 SV=1	--	--	--	--	--	--	--	--	--	--
Cluster-6963.0	novel_15	741	--	--	--	--	--	--	--	--	--	--	--	--	--	--	--	--	--	--	PF06632	DNA double-strand break repair and V(D)J recombination protein XRCC4	GO:0006310//GO:0006302	DNA recombination//double-strand break repair	GO:0003677	DNA binding	GO:0005634	nucleus	--	--
Cluster-7393.0	novel_149	471	4879927	XP_011621924.1	534	3.3e-52	40S ribosomal protein S19-3 [Amborella trichopoda]	XM_013603503.1	XM_013603503	35	9.18285e-07	Medicago truncatula 40S ribosomal protein S19-1 partial mRNA	K02966	RP-S19e, RPS19	small subunit ribosomal protein S19e	http://www.genome.jp/dbget-bin/www_bget?ko:K02966	Q9SGA6	519	8.2e-52	40S ribosomal protein S19-1 OS=Arabidopsis thaliana GN=RPS19A PE=2 SV=1	PF01090	Ribosomal protein S19e	GO:0042254//GO:0006412	ribosome biogenesis//translation	GO:0003735	structural constituent of ribosome	GO:0005840	ribosome	KOG3411	40S ribosomal protein S19
Cluster-7545.0	novel_192	1509	10675689	XP_023897275.1	431	9.5e-40	CUE domain-containing protein 5-like [Quercus suber]	HG970332.2	HG970332	75	1.7988e-28	Fusarium graminearum chromosome 1, complete genome	--	--	--	--	O14319	272	1.2e-22	CUE domain-containing protein 5 OS=Schizosaccharomyces pombe (strain 972 / ATCC 24843) GN=SPBC16E9.02c PE=3 SV=1	PF02845	CUE domain	--	--	GO:0005515	protein binding	--	--	--	--
Cluster-7658.0	sbi-miR156a	971	5580409	KQK91479.1	525	7.6e-51	hypothetical protein SETIT_035583mg [Setaria italica]	--	--	--	--	--	K20456	OSBP	oxysterol-binding protein 1	http://www.genome.jp/dbget-bin/www_bget?ko:K20456	Q54QP6	715	3.2e-74	Oxysterol-binding protein 8 OS=Dictyostelium discoideum GN=osbH PE=1 SV=1	--	--	--	--	--	--	--	--	KOG1737	Oxysterol-binding protein
Cluster-7824.0	novel_32	1405	10660622	XP_023880485.1	540	2e-52	ATP-dependent RNA helicase MAK5-like [Quercus suber]	--	--	--	--	--	K14805	DDX24, MAK5	ATP-dependent RNA helicase DDX24/MAK5	http://www.genome.jp/dbget-bin/www_bget?ko:K14805	Q4IBS2	942	2.2e-100	ATP-dependent RNA helicase MAK5 OS=Gibberella zeae (strain PH-1 / ATCC MYA-4620 / FGSC 9075 / NRRL 31084) GN=MAK5 PE=3 SV=2	PF04851//PF00270	Type III restriction enzyme, res subunit//DEAD/DEAH box helicase	--	--	GO:0005524//GO:0003676//GO:0016787//GO:0003677	ATP binding//nucleic acid binding//hydrolase activity//DNA binding	--	--	KOG0347	RNA helicase
Cluster-7837.0	novel_8	1203	10659028	XP_023878732.1	159	2.6e-08	acetylxylan esterase 2-like [Quercus suber]	--	--	--	--	--	--	--	--	--	O59893	149	1.7e-08	Acetylxylan esterase 2 OS=Penicillium purpurogenum GN=axe-2 PE=1 SV=1	PF01080//PF04086//PF01083	Presenilin//Signal recognition particle, alpha subunit, N-terminal//Cutinase	GO:0006886//GO:0008152	intracellular protein transport//metabolic process	GO:0016787//GO:0003924//GO:0004190//GO:0005525//GO:0005047	hydrolase activity//GTPase activity//aspartic-type endopeptidase activity//GTP binding//signal recognition particle binding	GO:0005786//GO:0005785//GO:0016021	signal recognition particle, endoplasmic reticulum targeting//signal recognition particle receptor complex//integral component of membrane	--	--
Cluster-7849.0	novel_22	1162	10702172	XP_023926167.1	653	1.3e-65	ER lumen protein-retaining receptor-like [Quercus suber]	XM_014684158.1	XM_014684158	219	1.22815e-108	Metarhizium brunneum ARSEF 3297 ER lumen protein retaining receptor partial mRNA	K10949	KDELR	ER lumen protein retaining receptor	http://www.genome.jp/dbget-bin/www_bget?ko:K10949	O76767	515	5.9e-51	ER lumen protein-retaining receptor OS=Drosophila melanogaster GN=KdelR PE=2 SV=1	PF00810	ER lumen protein retaining receptor	GO:0006621	protein retention in ER lumen	GO:0046923	ER retention sequence binding	GO:0016021//GO:0005783	integral component of membrane//endoplasmic reticulum	KOG3106	ER lumen protein retaining receptor
Cluster-80526.0	novel_160	1055	10662596	XP_023882695.1	620	8e-62	40S ribosomal protein S22 [Quercus suber]	XM_014090726.1	XM_014090726	333	4.71711e-172	Trichoderma atroviride IMI 206040 hypothetical protein mRNA	K02957	RP-S15Ae, RPS15A	small subunit ribosomal protein S15Ae	http://www.genome.jp/dbget-bin/www_bget?ko:K02957	Q7RV75	641	1.3e-65	40S ribosomal protein S22 OS=Neurospora crassa (strain ATCC 24698 / 74-OR23-1A / CBS 708.71 / DSM 1257 / FGSC 987) GN=crp-27 PE=3 SV=1	PF15220//PF00410	Hypoxia-inducible lipid droplet-associated//Ribosomal protein S8	GO:0006412//GO:0008284//GO:0042254//GO:0001819//GO:0010884	translation//positive regulation of cell proliferation//ribosome biogenesis//positive regulation of cytokine production//positive regulation of lipid storage	GO:0003735	structural constituent of ribosome	GO:0005840	ribosome	KOG1754	40S ribosomal protein S15/S22
Cluster-8061.0	novel_8	938	10431469	POE86648.1	1068	8e-114	signal recognition particle 54 kda protein like [Quercus suber]	XM_018327696.1	XM_018327696	396	0	Purpureocillium lilacinum signal recognition particle protein partial mRNA	K03106	SRP54, ffh	signal recognition particle subunit SRP54	http://www.genome.jp/dbget-bin/www_bget?ko:K03106	Q00179	1113	2.2e-120	Signal recognition particle 54 kDa protein homolog OS=Aspergillus niger GN=srpA PE=3 SV=1	PF02881//PF00448//PF03266//PF01926//PF00005//PF01583//PF10662//PF03205//PF00025//PF00646//PF01591//PF04851//PF06414//PF00004	SRP54-type protein, helical bundle domain//SRP54-type protein, GTPase domain//NTPase//50S ribosome-binding GTPase//ABC transporter//Adenylylsulphate kinase//Ethanolamine utilisation - propanediol utilisation//Molybdopterin guanine dinucleotide synthesis protein B//ADP-ribosylation factor family//F-box domain//6-phosphofructo-2-kinase//Type III restriction enzyme, res subunit//Zeta toxin//ATPase f…	GO:0006777//GO:0006614//GO:0006144//GO:0006013//GO:0006000//GO:0006576//GO:0000103	Mo-molybdopterin cofactor biosynthetic process//SRP-dependent cotranslational protein targeting to membrane//purine nucleobase metabolic process//mannose metabolic process//fructose metabolic process//cellular biogenic amine metabolic process//sulfate assimilation	GO:0016787//GO:0004020//GO:0005515//GO:0016887//GO:0005524//GO:0003677//GO:0003873//GO:0016301//GO:0098519//GO:0005525	hydrolase activity//adenylylsulfate kinase activity//protein binding//ATPase activity//ATP binding//DNA binding//6-phosphofructo-2-kinase activity//kinase activity//nucleotide phosphatase activity, acting on free nucleotides//GTP binding	--	--	KOG0780	Signal recognition particle, subunit Srp54
Cluster-8301.0	novel_160	1016	10647924	XP_023871325.1	162	9.9e-09	uncharacterized protein LOC111983904 [Quercus suber]	XM_003053648.1	XM_003053648	68	9.32036e-25	Nectria haematococca mpVI 77-13-4 predicted protein, mRNA	--	--	--	--	--	--	--	--	PF05236	Transcription initiation factor TFIID component TAF4 family	GO:0006352	DNA-templated transcription, initiation	--	--	GO:0005669	transcription factor TFIID complex	--	--
Cluster-86748.1034	sbi-miR156a	2841	9305745	PAN28167.1	1758	2.4e-193	hypothetical protein PAHAL_E01401 [Panicum hallii]	XM_004963100.2	XM_004963100	566	0	PREDICTED: Setaria italica septin and tuftelin-interacting protein 1 homolog 1-like (LOC101753641), mRNA	K13103	TFIP11	tuftelin-interacting protein 11	http://www.genome.jp/dbget-bin/www_bget?ko:K13103	Q9SHG6	1033	1.3e-110	Septin and tuftelin-interacting protein 1 homolog 1 OS=Arabidopsis thaliana GN=STIPL1 PE=2 SV=1	PF07842//PF01585	GC-rich sequence DNA-binding factor-like protein//G-patch domain	GO:0006355	regulation of transcription, DNA-templated	GO:0003677//GO:0003676	DNA binding//nucleic acid binding	GO:0005634	nucleus	KOG2184	Tuftelin-interacting protein TIP39, contains G-patch domain
Cluster-86748.11142	novel_27	1859	8358420	OQU77594.1	527	8.6e-51	hypothetical protein SORBI_3009G074100 [Sorghum bicolor]	XM_002440723.1	XM_002440723	534	0	Sorghum bicolor hypothetical protein, mRNA	K20359	RABAC1, PRAF1	PRA1 family protein 1	http://www.genome.jp/dbget-bin/www_bget?ko:K20359	Q9LIC6	195	1.2e-13	PRA1 family protein F3 OS=Arabidopsis thaliana GN=PRA1F3 PE=1 SV=1	PF00487//PF07178	Fatty acid desaturase//TraL protein	GO:0000746//GO:0006629	conjugation//lipid metabolic process	--	--	GO:0019867	outer membrane	--	--
Cluster-86748.1158	novel_41	1223	--	--	--	--	--	--	--	--	--	--	--	--	--	--	--	--	--	--	PF06027	Solute carrier family 35	GO:0006810	transport	--	--	GO:0016021	integral component of membrane	--	--
Cluster-86748.17820	novel_27	1926	--	--	--	--	--	KF184941.1	KF184941	174	2.13491e-83	Saccharum hybrid cultivar R570 clone BAC 189K21 complete sequence	--	--	--	--	--	--	--	--	--	--	--	--	--	--	--	--	--	--
Cluster-86748.2123	novel_22	1915	147064	AAM47629.1	693	5e-70	Putative non-LTR retroelement reverse transcriptase [Oryza sativa Japonica Group]	XR_001162984.1	XR_001162984	438	0	PREDICTED: Setaria italica uncharacterized LOC105913585 (LOC105913585), ncRNA	--	--	--	--	P14381	155	5.4e-09	Transposon TX1 uncharacterized 149 kDa protein OS=Xenopus laevis PE=3 SV=1	PF15681	Lymphocyte activation family X	GO:0006955//GO:0051249	immune response//regulation of lymphocyte activation	--	--	--	--	--	--
Cluster-86748.2432	novel_32	1492	4941689	XP_012194463.1	149	4.7e-07	hypothetical protein SPRG_00857 [Saprolegnia parasitica CBS 223.65]	--	--	--	--	--	--	--	--	--	Q64337	257	6.3e-21	Sequestosome-1 OS=Mus musculus GN=Sqstm1 PE=1 SV=1	PF06936//PF00569//PF00564//PF07649//PF02207	Selenoprotein S (SelS)//Zinc finger, ZZ type//PB1 domain//C1-like domain//Putative zinc finger in N-recognin (UBR box)	GO:0055114//GO:0006886	oxidation-reduction process//intracellular protein transport	GO:0005515//GO:0047134//GO:0008270	protein binding//protein-disulfide reductase activity//zinc ion binding	GO:0030176	integral component of endoplasmic reticulum membrane	KOG4582	Uncharacterized conserved protein, contains ZZ-type Zn-finger
Cluster-86748.25149	sbi-miR6217a-5p	928	--	--	--	--	--	HM596860.1	HM596860	112	2.94544e-49	Sorghum propinquum bz locus, partial sequence	--	--	--	--	--	--	--	--	--	--	--	--	--	--	--	--	--	--
Cluster-86748.28790	novel_188	934	8355884	NP_001106261.2	215	6.5e-15	AN17 [Zea mays]	EU967383.1	EU967383	205	5.93804e-101	Zea mays clone 302213 mRNA sequence	--	--	--	--	Q6H595	161	5.3e-10	Zinc finger AN1 domain-containing stress-associated protein 17 OS=Oryza sativa subsp. japonica GN=SAP17 PE=2 SV=1	PF01428//PF01363	AN1-like Zinc finger//FYVE zinc finger	--	--	GO:0008270//GO:0046872	zinc ion binding//metal ion binding	--	--	--	--
Cluster-86748.34110	novel_149	865	997255	XP_002466196.1	588	3.4e-58	zinc finger protein ZAT5 [Sorghum bicolor]	XM_002466151.1	XM_002466151	351	0	Sorghum bicolor hypothetical protein, mRNA	--	--	--	--	Q42410	196	4.3e-14	Zinc finger protein ZAT12 OS=Arabidopsis thaliana GN=ZAT12 PE=2 SV=1	PF00096//PF13912//PF13465	Zinc finger, C2H2 type//C2H2-type zinc finger//Zinc-finger double domain	--	--	GO:0046872	metal ion binding	--	--	--	--
Cluster-86748.34215	novel_188	1800	1007855	XP_002443466.1	1823	4.4e-201	UDP-glycosyltransferase 88B1 [Sorghum bicolor]	AY661659.1	AY661659	1049	0	Sorghum bicolor clone BAC 75D9, complete sequence	--	--	--	--	Q9LK73	760	3.6e-79	UDP-glycosyltransferase 88A1 OS=Arabidopsis thaliana GN=UGT88A1 PE=2 SV=1	PF00201	UDP-glucoronosyl and UDP-glucosyl transferase	GO:0008152	metabolic process	GO:0016758	transferase activity, transferring hexosyl groups	--	--	--	--
Cluster-86748.35177	novel_32	1053	--	--	--	--	--	KF184673.1	KF184673	115	7.21698e-51	Saccharum hybrid cultivar R570 clone BAC 008G08 complete sequence	--	--	--	--	--	--	--	--	--	--	--	--	--	--	--	--	--	--
Cluster-86748.36024	sbi-miR164a，sbi-miR164b	1771	8360517	OQU79579.1	1278	6.8e-138	hypothetical protein SORBI_3008G164800 [Sorghum bicolor]	XM_004963092.3	XM_004963092	620	0	PREDICTED: Setaria italica NAC domain-containing protein 21/22-like (LOC101785630), mRNA	--	--	--	--	Q84TE6	551	6.1e-55	NAC domain-containing protein 21/22 OS=Arabidopsis thaliana GN=NAC021 PE=1 SV=2	PF02365	No apical meristem (NAM) protein	GO:0006355	regulation of transcription, DNA-templated	GO:0003677	DNA binding	--	--	--	--
Cluster-86748.44739	sbi-miR396e	2603	8357391	OQU76631.1	2844	0	hypothetical protein SORBI_3010G176700 [Sorghum bicolor]	XM_002437161.1	XM_002437161	1440	0	Sorghum bicolor hypothetical protein, mRNA	--	--	--	--	C0LGP4	1201	3.8e-130	Probable LRR receptor-like serine/threonine-protein kinase At3g47570 OS=Arabidopsis thaliana GN=At3g47570 PE=2 SV=1	PF00069//PF13516//PF07714//PF00560//PF13855	Protein kinase domain//Leucine Rich repeat//Protein tyrosine kinase//Leucine Rich Repeat//Leucine rich repeat	GO:0006468	protein phosphorylation	GO:0005515//GO:0005524//GO:0004672	protein binding//ATP binding//protein kinase activity	--	--	--	--
Cluster-86748.47937	novel_27	1554	--	--	--	--	--	KF184947.1	KF184947	90	8.50333e-37	Saccharum hybrid cultivar R570 clone BAC 230N09 complete sequence	--	--	--	--	--	--	--	--	--	--	--	--	--	--	--	--	--	--
Cluster-86748.49811	novel_44	1971	8030030	AQL06378.1	1043	1.3e-110	[Pyruvate dehydrogenase ..acetyl-transferring..] kinase mitochondrial [Zea mays]	XM_002467758.1	XM_002467758	540	0	Sorghum bicolor hypothetical protein, mRNA	K00898	PDK2_3_4	pyruvate dehydrogenase kinase 2/3/4	http://www.genome.jp/dbget-bin/www_bget?ko:K00898	Q9SBJ1	729	1.5e-75	[Pyruvate dehydrogenase (acetyl-transferring)] kinase, mitochondrial OS=Arabidopsis thaliana GN=PDK PE=1 SV=1	--	--	--	--	--	--	--	--	KOG0787	Dehydrogenase kinase
Cluster-86748.50292	novel_123	613	222219	CAD39801.2	565	1.1e-55	OSJNBa0071G03.15 [Oryza sativa Japonica Group]	--	--	--	--	--	--	--	--	--	P08548	168	5.4e-11	LINE-1 reverse transcriptase homolog OS=Nycticebus coucang PE=3 SV=1	PF07425	Pardaxin	--	--	--	--	GO:0005576	extracellular region	--	--
Cluster-86748.50341	sbi-miR5564a	478	--	--	--	--	--	--	--	--	--	--	--	--	--	--	--	--	--	--	--	--	--	--	--	--	--	--	--	--
Cluster-86748.52303	novel_22	2954	8122620	XP_020150153.1	1968	1.1e-217	uncharacterized protein LOC109735348 [Aegilops tauschii subsp. tauschii]	KF184809.1	KF184809	1083	0	Saccharum hybrid cultivar R570 clone BAC 027I07 sequence, complete sequence	--	--	--	--	P08548	375	2.6e-34	LINE-1 reverse transcriptase homolog OS=Nycticebus coucang PE=3 SV=1	PF00705	Proliferating cell nuclear antigen, N-terminal domain	GO:0006275	regulation of DNA replication	GO:0003677	DNA binding	--	--	--	--
Cluster-86748.5741	novel_33，novel_140	983	8369439	OQU88008.1	224	6.2e-16	hypothetical protein SORBI_3003G382800 [Sorghum bicolor]	XM_002458847.1	XM_002458847	210	1.04042e-103	Sorghum bicolor hypothetical protein, mRNA	--	--	--	--	--	--	--	--	--	--	--	--	--	--	--	--	--	--
Cluster-86748.60929	novel_198	881	8735400	XP_002454898.2	686	1.5e-69	cytochrome P450 71A1 [Sorghum bicolor]	XM_002457039.1	XM_002457039	462	0	Sorghum bicolor hypothetical protein, mRNA	--	--	--	--	Q9STL2	259	2.2e-21	Cytochrome P450 71A21 OS=Arabidopsis thaliana GN=CYP71A21 PE=2 SV=1	PF00067	Cytochrome P450	GO:0055114	oxidation-reduction process	GO:0020037//GO:0016705//GO:0005506	heme binding//oxidoreductase activity, acting on paired donors, with incorporation or reduction of molecular oxygen//iron ion binding	--	--	--	--
Cluster-86748.63065	sbi-miR164a，sbi-miR164b	3245	8373730	OQU92052.1	888	2.1e-92	hypothetical protein SORBI_3001G282000 [Sorghum bicolor]	XM_002467374.1	XM_002467374	968	0	Sorghum bicolor hypothetical protein, mRNA	--	--	--	--	Q9LFB8	384	2.6e-35	Protein NRT1/ PTR FAMILY 8.2 OS=Arabidopsis thaliana GN=NPF8.2 PE=2 SV=1	PF00854	POT family	GO:0006810	transport	GO:0005215	transporter activity	GO:0016020	membrane	--	--
Cluster-86748.65298	sbi-miR156a	7382	--	--	--	--	--	NM_001321373.1	NM_001321373	1907	0	Zea mays uncharacterized LOC100381825 (LOC100381825), mRNA	K21842	EFR3	protein EFR3	http://www.genome.jp/dbget-bin/www_bget?ko:K21842	--	--	--	--	PF01076	Plasmid recombination enzyme	GO:0006310	DNA recombination	GO:0003677	DNA binding	GO:0005727	extrachromosomal circular DNA	--	--
Cluster-86748.6889	sbi-miR164a	2848	986006	EER97451.1	2974	0	hypothetical protein SORBI_3002G355200 [Sorghum bicolor]	XM_002460885.1	XM_002460885	1092	0	Sorghum bicolor hypothetical protein, mRNA	--	--	--	--	Q9LUB9	930	1.1e-98	BTB/POZ domain-containing protein At5g48130 OS=Arabidopsis thaliana GN=At5g48130 PE=2 SV=1	PF00356	Bacterial regulatory proteins, lacI family	GO:0006355	regulation of transcription, DNA-templated	GO:0003700	transcription factor activity, sequence-specific DNA binding	GO:0005667	transcription factor complex	--	--
Cluster-86748.75400	novel_44	4844	--	--	--	--	--	KF184767.1	KF184767	64	7.63764e-22	Saccharum hybrid cultivar R570 clone BAC 013P09 complete sequence	--	--	--	--	--	--	--	--	--	--	--	--	--	--	--	--	--	--
Cluster-86748.76179	novel_76	848	--	--	--	--	--	--	--	--	--	--	--	--	--	--	--	--	--	--	--	--	--	--	--	--	--	--	--	--
Cluster-86748.81070	novel_32	1218	--	--	--	--	--	--	--	--	--	--	--	--	--	--	--	--	--	--	--	--	--	--	--	--	--	--	--	--
Cluster-86748.82940	novel_31，novel_52，novel_75，novel_181	2181	11155850	XP_002978304.2	2097	8.9e-233	heat shock 70 kDa protein, mitochondrial [Selaginella moellendorffii]	FN645454.1	FN645454	83	9.34553e-33	Bartonella clarridgeiae strain 73, complete genome	K04043	dnaK, HSPA9	molecular chaperone DnaK	http://www.genome.jp/dbget-bin/www_bget?ko:K04043	B8EIP9	2027	5.3e-226	Chaperone protein DnaK OS=Methylocella silvestris (strain BL2 / DSM 15510 / NCIMB 13906) GN=dnaK PE=3 SV=1	PF02782//PF06723//PF07307	FGGY family of carbohydrate kinases, C-terminal domain//MreB/Mbl protein//Heptaprenyl diphosphate synthase (HEPPP synthase) subunit 1	GO:0009234//GO:0000902//GO:0005975	menaquinone biosynthetic process//cell morphogenesis//carbohydrate metabolic process	GO:0016773	phosphotransferase activity, alcohol group as acceptor	--	--	KOG0102	Molecular chaperones mortalin/PBP74/GRP75, HSP70 superfamily
Cluster-86748.83598	novel_52	1784	10454955	POF10135.1	1395	1.8e-151	glycerol-3-phosphate dehydrogenase, mitochondrial [Quercus suber]	XM_009656645.1	XM_009656645	198	8.99398e-97	Verticillium dahliae VdLs.17 glycerol-3-phosphate dehydrogenase partial mRNA	K00111	glpA, glpD	glycerol-3-phosphate dehydrogenase	http://www.genome.jp/dbget-bin/www_bget?ko:K00111	A7DZP8	1168	1.7e-126	Glycerol-3-phosphate dehydrogenase, mitochondrial OS=Mesocricetus auratus GN=GPD2 PE=1 SV=1	PF01266	FAD dependent oxidoreductase	GO:0055114	oxidation-reduction process	GO:0016491	oxidoreductase activity	--	--	KOG0042	Glycerol-3-phosphate dehydrogenase
Cluster-86748.83723	sbi-miR399a	410	--	--	--	--	--	--	--	--	--	--	--	--	--	--	--	--	--	--	PF05676	NADH-ubiquinone oxidoreductase B18 subunit (NDUFB7)	GO:0006120//GO:0006744//GO:0015992//GO:0006118//GO:0006814	mitochondrial electron transport, NADH to ubiquinone//ubiquinone biosynthetic process//proton transport//obsolete electron transport//sodium ion transport	GO:0003954//GO:0008137	NADH dehydrogenase activity//NADH dehydrogenase (ubiquinone) activity	GO:0005739	mitochondrion	--	--
Cluster-86748.84251	novel_52，novel_181	1661	10670209	XP_023891162.1	392	3.5e-35	sister chromatid cohesion protein pds5-like [Quercus suber]	XM_018378928.1	XM_018378928	1277	0	Fusarium oxysporum f. sp. lycopersici 4287 sister chromatid cohesion protein PDS5 partial mRNA	--	--	--	--	Q04264	245	1.7e-19	Sister chromatid cohesion protein PDS5 OS=Saccharomyces cerevisiae (strain ATCC 204508 / S288c) GN=PDS5 PE=1 SV=1	PF06524//PF05460//PF09468	NOA36 protein//Origin recognition complex subunit 6 (ORC6)//Ydr279p protein family (RNase H2 complex component)	GO:0006260	DNA replication	GO:0003677//GO:0008270	DNA binding//zinc ion binding	GO:0005664//GO:0005634	nuclear origin of replication recognition complex//nucleus	--	--
Cluster-86748.84791	novel_31，novel_52，novel_181	2363	--	--	--	--	--	XM_006673475.1	XM_006673475	58	8.00565e-19	Cordyceps militaris CM01 Amidase (CCM_08336), partial mRNA	--	--	--	--	--	--	--	--	PF06524	NOA36 protein	--	--	GO:0008270	zinc ion binding	GO:0005634	nucleus	--	--
Cluster-86748.926	novel_124	1908	10401168	POE56347.1	2120	1.7e-235	isocitrate lyase [Quercus suber]	XM_018326541.1	XM_018326541	592	0	Purpureocillium lilacinum isocitrate lyase partial mRNA	K01637	E4.1.3.1, aceA	isocitrate lyase	http://www.genome.jp/dbget-bin/www_bget?ko:K01637	Q4HYR2	2358	1.9e-264	Isocitrate lyase OS=Gibberella zeae (strain PH-1 / ATCC MYA-4620 / FGSC 9075 / NRRL 31084) GN=ICL1 PE=3 SV=1	PF00463	Isocitrate lyase family	GO:0019752//GO:0006097	carboxylic acid metabolic process//glyoxylate cycle	GO:0004451	isocitrate lyase activity	--	--	KOG1260	Isocitrate lyase
