# Supplementary material for: MicroRNA-Mediated Responses to Chromium Stress Provide Insight Into Tolerance Characteristics of Miscanthus sinensis
Source: Front Plant Sci. 2021 Jun 23;12:666117. doi: 10.3389/fpls.2021.666117 (PMC8261058; doi:10.3389/fpls.2021.666117)
Supplement: Supplementary file 5 [file Table_5.XLSX]

## Sheet: Profile5
Gene_ID	MiRNA_ID	Gene Length	NR GI	NR ID	NR Score	NR Evalue	NR Description	NT GI	NT ID	NT Score	NT Evalue	NT Description	KO ID	KO Name	KO Description	Http Link	Swissprot ID	Swissprot Score	Swissprot Evalue	Swissprot Description	PFAM ID	PFAM description	Gene Ontology Biological Pathway	BP Description	Gene Ontology Molecular Function	MF Description	Gene Ontology Cellular Component	CC Description	KOG ID	KOG Description
Cluster-105659.0	novel_17	996	8730016	XP_021304035.1	236	2.6e-17	uncharacterized protein LOC110430565 [Sorghum bicolor]	GQ324886.1	GQ324886	70	7.05819e-26	Hordeum jubatum clone TRIT1001-4 5S ribosomal RNA gene region, complete sequence >gb|GQ324888.1| Hordeum jubatum clone TRIT1001-7 5S ribosomal RNA gene region, complete sequence	--	--	--	--	--	--	--	--	--	--	--	--	--	--	--	--	--	--
Cluster-86748.21584	novel_13	4409	161930	AAN05505.1	1986	1.3e-219	Putative Mutator protein [Oryza sativa Japonica Group]	KF184941.1	KF184941	587	0	Saccharum hybrid cultivar R570 clone BAC 189K21 complete sequence	--	--	--	--	Q9SSQ4	157	7.3e-09	Protein FAR1-RELATED SEQUENCE 6 OS=Arabidopsis thaliana GN=FRS6 PE=2 SV=1	PF04434//PF03869//PF01888//PF00872	SWIM zinc finger//Arc-like DNA binding domain//CbiD//Transposase, Mutator family	GO:0009236//GO:0006313	cobalamin biosynthetic process//transposition, DNA-mediated	GO:0003677//GO:0004803//GO:0008270//GO:0008168	DNA binding//transposase activity//zinc ion binding//methyltransferase activity	--	--	--	--
Cluster-86748.23470	novel_32	740	--	--	--	--	--	KF184788.1	KF184788	624	0	Saccharum hybrid cultivar R570 clone BAC 161F21 complete sequence	--	--	--	--	--	--	--	--	--	--	--	--	--	--	--	--	--	--
Cluster-86748.25463	novel_17	2470	987158	EES00078.1	1253	7.5e-135	hypothetical protein SORBI_3003G022400 [Sorghum bicolor]	XM_002454913.1	XM_002454913	735	0	Sorghum bicolor hypothetical protein, mRNA	--	--	--	--	--	--	--	--	--	--	--	--	--	--	--	--	--	--
Cluster-86748.29852	novel_113	3427	706286	ACG42009.1	293	2.2e-23	plant integral membrane protein TIGR01569 containing protein [Zea mays]	EU969891.1	EU969891	215	6.18171e-106	Zea mays clone 336895 plant integral membrane protein TIGR01569 containing protein mRNA, complete cds	--	--	--	--	B4FAP1	290	2.2e-24	CASP-like protein 1E1 OS=Zea mays PE=2 SV=1	--	--	--	--	--	--	--	--	--	--
Cluster-86748.30167	novel_111	1143	7927681	ONM05931.1	267	7.4e-21	Beta-glucosidase GBA2 type family protein [Zea mays]	XM_008674730.1	XM_008674730	111	1.31442e-48	PREDICTED: Zea mays LOC100279895 (si660041a03), transcript variant X2, mRNA	K17108	GBA2	non-lysosomal glucosylceramidase	http://www.genome.jp/dbget-bin/www_bget?ko:K17108	Q9HCG7	131	2e-06	Non-lysosomal glucosylceramidase OS=Homo sapiens GN=GBA2 PE=1 SV=2	--	--	--	--	--	--	--	--	--	--
Cluster-86748.30474	novel_32	2096	986822	EER99421.1	398	8.8e-36	hypothetical protein SORBI_3002G311200 [Sorghum bicolor]	XM_002462855.1	XM_002462855	338	1.58243e-174	Sorghum bicolor hypothetical protein, mRNA	K03327	TC.MATE, SLC47A, norM, mdtK, dinF	multidrug resistance protein, MATE family	http://www.genome.jp/dbget-bin/www_bget?ko:K03327	Q9LUH2	216	5e-16	MATE efflux family protein ALF5 OS=Arabidopsis thaliana GN=ALF5 PE=2 SV=1	PF01554	MatE	GO:0055085//GO:0015893//GO:0006810//GO:0006855	transmembrane transport//drug transport//transport//drug transmembrane transport	GO:0015238//GO:0015297	drug transmembrane transporter activity//antiporter activity	GO:0016020	membrane	--	--
Cluster-86748.31282	novel_1	1278	1000540	XP_002455098.1	491	8.8e-47	uncharacterized protein At1g15400 [Sorghum bicolor]	XM_002455053.1	XM_002455053	265	3.63528e-134	Sorghum bicolor hypothetical protein, mRNA	--	--	--	--	Q9XI29	160	9.6e-10	Uncharacterized protein At1g15400 OS=Arabidopsis thaliana GN=At1g15400 PE=1 SV=2	--	--	--	--	--	--	--	--	--	--
Cluster-86748.32493	novel_111	1228	9299049	PAN16132.1	728	2.8e-74	hypothetical protein PAHAL_C00511 [Panicum hallii]	XM_012847176.1	XM_012847176	581	0	PREDICTED: Setaria italica actin-7-like (LOC101779009), transcript variant X1, mRNA	K10355	ACTF	actin, other eukaryote	http://www.genome.jp/dbget-bin/www_bget?ko:K10355	Q10AZ4	713	6.9e-74	Actin-3 OS=Oryza sativa subsp. japonica GN=ACT3 PE=2 SV=1	--	--	--	--	--	--	--	--	--	--
Cluster-86748.36204	novel_165	668	--	--	--	--	--	--	--	--	--	--	--	--	--	--	--	--	--	--	--	--	--	--	--	--	--	--	--	--
Cluster-86748.36642	novel_1	1394	--	--	--	--	--	XM_002437207.1	XM_002437207	55	2.17592e-17	Sorghum bicolor hypothetical protein, mRNA	--	--	--	--	--	--	--	--	--	--	--	--	--	--	--	--	--	--
Cluster-86748.38935	novel_149	2108	42856	AAD27567.1	730	2.8e-74	hypothetical protein [Sorghum bicolor]	AP014962.1	AP014962	46	3.34005e-12	Oryza sativa Japonica Group DNA, chromosome 6, cultivar: Nipponbare, complete sequence	--	--	--	--	--	--	--	--	PF02902	Ulp1 protease family, C-terminal catalytic domain	GO:0006508	proteolysis	GO:0008234	cysteine-type peptidase activity	--	--	--	--
Cluster-86748.39013	novel_15	774	--	--	--	--	--	BT062786.1	BT062786	57	9.1621e-19	Zea mays full-length cDNA clone ZM_BFb0346K04 mRNA, complete cds	--	--	--	--	--	--	--	--	--	--	--	--	--	--	--	--	--	--
Cluster-86748.40661	novel_165	556	1003860	XP_002454192.1	211	1.1e-14	RNA-binding protein 42 [Sorghum bicolor]	XM_002454147.1	XM_002454147	243	2.59181e-122	Sorghum bicolor hypothetical protein, mRNA	--	--	--	--	--	--	--	--	PF01299	Lysosome-associated membrane glycoprotein (Lamp)	--	--	--	--	GO:0016020	membrane	--	--
Cluster-86748.43155	novel_13	6063	1006945	XP_002445377.1	4046	0	phototropin-2 [Sorghum bicolor]	XM_002445332.1	XM_002445332	2481	0	Sorghum bicolor hypothetical protein, mRNA	K20715	PHOT	phototropin	http://www.genome.jp/dbget-bin/www_bget?ko:K20715	Q9ST27	3391	0	Phototropin-2 OS=Oryza sativa subsp. japonica GN=PHOT2 PE=1 SV=1	PF06293//PF07714//PF08447//PF06247//PF00989//PF00069	Lipopolysaccharide kinase (Kdo/WaaP) family//Protein tyrosine kinase//PAS fold//Plasmodium ookinete surface protein Pvs28//PAS fold//Protein kinase domain	GO:0006355//GO:0006468	regulation of transcription, DNA-templated//protein phosphorylation	GO:0005515//GO:0016773//GO:0005524//GO:0004672	protein binding//phosphotransferase activity, alcohol group as acceptor//ATP binding//protein kinase activity	GO:0009986//GO:0016020	cell surface//membrane	KOG0610	Putative serine/threonine protein kinase
Cluster-86748.43614	novel_17	2642	8741095	XP_021316460.1	205	2.7e-13	maf-like protein DDB_G0281937 isoform X2 [Sorghum bicolor]	KF184946.1	KF184946	136	3.91393e-62	Saccharum hybrid cultivar R570 clone BAC 166F02 complete sequence	--	--	--	--	--	--	--	--	--	--	--	--	--	--	--	--	--	--
Cluster-86748.48046	novel_1	1061	8022326	AQK98672.1	182	5e-11	stearoyl-acyl-carrier-protein desaturase2 [Zea mays]	KU685409.1	KU685409	472	0	Saccharum officinarum clone LA34B02, complete sequence	--	--	--	--	--	--	--	--	PF02259	FAT domain	--	--	GO:0005515	protein binding	--	--	--	--
Cluster-86748.49157	novel_165	1322	8369453	OQU88020.1	179	1.4e-10	hypothetical protein SORBI_3003G385201 [Sorghum bicolor]	KF184823.1	KF184823	216	6.52523e-107	Saccharum hybrid cultivar R570 clone BAC 203M05 complete sequence	--	--	--	--	--	--	--	--	PF01213	Adenylate cyclase associated (CAP) N terminal	GO:0007010	cytoskeleton organization	GO:0003779	actin binding	--	--	--	--
Cluster-86748.49276	novel_111	3342	1002466	XP_002459063.1	1095	2.1e-116	vesicle-associated protein 1-1 [Sorghum bicolor]	XR_556801.1	XR_556801	596	0	PREDICTED: Zea mays hypothetical protein (LOC100382633), transcript variant X2, misc_RNA	--	--	--	--	B9DHD7	243	5.9e-19	Vesicle-associated protein 2-2 OS=Arabidopsis thaliana GN=PVA22 PE=1 SV=1	PF00769//PF05008//PF13851//PF14942	Ezrin/radixin/moesin family//Vesicle transport v-SNARE protein N-terminus//Growth-arrest specific micro-tubule binding//Organelle biogenesis, Muted-like protein	GO:0006886//GO:0048870	intracellular protein transport//cell motility	GO:0008092	cytoskeletal protein binding	GO:0019898//GO:0030133//GO:0005737//GO:0031083//GO:0031514//GO:0016020	extrinsic component of membrane//transport vesicle//cytoplasm//BLOC-1 complex//motile cilium//membrane	KOG0439	VAMP-associated protein involved in inositol metabolism
Cluster-86748.56912	novel_189	4024	8733849	XP_021309707.1	2008	3.4e-222	cyclic dof factor 2 isoform X2 [Sorghum bicolor]	BK006988.1	BK006988	1826	0	TPA_inf: Sorghum bicolor Dof-type zinc finger protein 8 (Dof8) gene, complete cds	--	--	--	--	Q93ZL5	562	7.3e-56	Cyclic dof factor 2 OS=Arabidopsis thaliana GN=CDF2 PE=1 SV=2	PF02701//PF15761//PF01316	Dof domain, zinc finger//Immortalisation up-regulated protein//Arginine repressor, DNA binding domain	GO:0006525//GO:0006355	arginine metabolic process//regulation of transcription, DNA-templated	GO:0003677//GO:0003700	DNA binding//transcription factor activity, sequence-specific DNA binding	GO:0005634//GO:0005667	nucleus//transcription factor complex	--	--
Cluster-86748.56913	novel_189	1808	--	--	--	--	--	BK006988.1	BK006988	329	1.37206e-169	TPA_inf: Sorghum bicolor Dof-type zinc finger protein 8 (Dof8) gene, complete cds	--	--	--	--	--	--	--	--	--	--	--	--	--	--	--	--	--	--
Cluster-86748.59355	novel_111	4806	8360425	OQU79487.1	5152	0	hypothetical protein SORBI_3008G151100 [Sorghum bicolor]	XM_008663454.1	XM_008663454	2322	0	PREDICTED: Zea mays uncharacterized LOC103640528 (LOC103640528), mRNA	--	--	--	--	Q9FPR3	452	5e-43	Serine/threonine-protein kinase EDR1 OS=Arabidopsis thaliana GN=EDR1 PE=1 SV=1	PF07714//PF00564//PF00069	Protein tyrosine kinase//PB1 domain//Protein kinase domain	GO:0006468	protein phosphorylation	GO:0005515//GO:0004672//GO:0005524	protein binding//protein kinase activity//ATP binding	--	--	--	--
Cluster-86748.61048	novel_15	968	1007740	XP_002443063.1	268	4.8e-21	2-alkenal reductase ..NADP..+..-dependent.. [Sorghum bicolor]	XM_002443018.1	XM_002443018	123	2.36219e-55	Sorghum bicolor hypothetical protein, mRNA	--	--	--	--	Q9SLN8	142	8.8e-08	2-alkenal reductase (NADP(+)-dependent) OS=Nicotiana tabacum GN=DBR PE=1 SV=1	--	--	--	--	--	--	--	--	--	--
Cluster-86748.62591	novel_165	1779	996716	XP_002465271.1	1334	2.2e-144	probable E3 ubiquitin-protein ligase RHC1A [Sorghum bicolor]	XM_002465226.1	XM_002465226	1057	0	Sorghum bicolor hypothetical protein, mRNA	K11982	RNF115_126	E3 ubiquitin-protein ligase RNF115/126	http://www.genome.jp/dbget-bin/www_bget?ko:K11982	Q8LPN7	380	4.1e-35	E3 ubiquitin-protein ligase RING1-like OS=Arabidopsis thaliana GN=At3g19950 PE=1 SV=1	PF03854//PF14634//PF01155//PF02038//PF17123//PF00097//PF17122//PF12861//PF13639//PF12678//PF11789	P-11 zinc finger//zinc-RING finger domain//Hydrogenase/urease nickel incorporation, metallochaperone, hypA//ATP1G1/PLM/MAT8 family//RING-like zinc finger//Zinc finger, C3HC4 type (RING finger)//Zinc-finger//Anaphase-promoting complex subunit 11 RING-H2 finger//Ring finger domain//RING-H2 zinc finger//Zinc-finger of the MIZ type in Nse subunit	GO:0006811//GO:0006464//GO:0016567	ion transport//cellular protein modification process//protein ubiquitination	GO:0005515//GO:0016151//GO:0003723//GO:0046872//GO:0004842//GO:0005216//GO:0008270	protein binding//nickel cation binding//RNA binding//metal ion binding//ubiquitin-protein transferase activity//ion channel activity//zinc ion binding	GO:0005680//GO:0016020	anaphase-promoting complex//membrane	--	--
Cluster-86748.63722	novel_165	3622	6003455	EES00442.2	2990	0	hypothetical protein SORBI_3003G101000 [Sorghum bicolor]	XM_008674895.1	XM_008674895	1773	0	PREDICTED: Zea mays hypothetical protein (LOC100382148), transcript variant X1, mRNA	--	--	--	--	Q657S5	2360	2.1e-264	Phosphate transporter PHO1-1 OS=Oryza sativa subsp. japonica GN=PHO1-1 PE=2 SV=2	PF07688//PF03124	KaiA domain//EXS family	GO:0006468//GO:0007623	protein phosphorylation//circadian rhythm	--	--	GO:0016021	integral component of membrane	--	--
Cluster-86748.66522	novel_148	1082	--	--	--	--	--	KF184703.1	KF184703	70	7.68983e-26	Saccharum hybrid cultivar R570 clone BAC 185C01 complete sequence	--	--	--	--	--	--	--	--	--	--	--	--	--	--	--	--	--	--
Cluster-86748.71313	novel_155	2863	8248514	XP_020408355.1	263	5.4e-20	uncharacterized protein LOC103654304 isoform X1 [Zea mays]	XM_002457712.1	XM_002457712	283	8.1492e-144	Sorghum bicolor hypothetical protein, mRNA	--	--	--	--	--	--	--	--	PF03242//PF00642	Late embryogenesis abundant protein//Zinc finger C-x8-C-x5-C-x3-H type (and similar)	GO:0006950	response to stress	GO:0046872	metal ion binding	--	--	--	--
Cluster-86748.72196	novel_155	2998	8740236	XP_021315665.1	2074	5.7e-230	premnaspirodiene oxygenase [Sorghum bicolor]	KU685414.1	KU685414	1631	0	Saccharum spontaneum clone SES39L16, complete sequence	--	--	--	--	A6YIH8	1031	2.3e-110	Premnaspirodiene oxygenase OS=Hyoscyamus muticus GN=CYP71D55 PE=1 SV=1	PF00067	Cytochrome P450	GO:0055114	oxidation-reduction process	GO:0005506//GO:0016705//GO:0020037	iron ion binding//oxidoreductase activity, acting on paired donors, with incorporation or reduction of molecular oxygen//heme binding	--	--	--	--
Cluster-86748.72372	novel_1	1616	6003420	KXG32037.1	182	7.5e-11	hypothetical protein SORBI_3003G093300 [Sorghum bicolor]	GQ905510.1	GQ905510	259	1.00088e-130	Zea mays clone zma-miR159a-3 precursor miRNA zma-miR159a, precursor RNA, complete sequence	--	--	--	--	--	--	--	--	--	--	--	--	--	--	--	--	--	--
Cluster-96032.0	novel_113	1304	5999306	KXG26970.1	365	3.7e-32	hypothetical protein SORBI_3006G188400 [Sorghum bicolor]	NM_001149021.1	EU952253	182	5.11652e-88	Zea mays uncharacterized LOC100274721 (LOC100274721), mRNA >gb|EU952253.1| Zea mays clone 1273085 hypothetical protein mRNA, complete cds	--	--	--	--	--	--	--	--	--	--	--	--	--	--	--	--	--	--

## Sheet: Profile7
Gene_ID	MiRNA_ID	Gene Length	NR GI	NR ID	NR Score	NR Evalue	NR Description	NT GI	NT ID	NT Score	NT Evalue	NT Description	KO ID	KO Name	KO Description	Http Link	Swissprot ID	Swissprot Score	Swissprot Evalue	Swissprot Description	PFAM ID	PFAM description	Gene Ontology Biological Pathway	BP Description	Gene Ontology Molecular Function	MF Description	Gene Ontology Cellular Component	CC Description	KOG ID	KOG Description
Cluster-105883.0	novel_165	1062	--	--	--	--	--	--	--	--	--	--	--	--	--	--	--	--	--	--	--	--	--	--	--	--	--	--	--	--
Cluster-107833.2	novel_148	891	7915659	ONL93906.1	236	2.3e-17	hypothetical protein ZEAMMB73_Zm00001d027772 [Zea mays]	--	--	--	--	--	--	--	--	--	--	--	--	--	--	--	--	--	--	--	--	--	--	--
Cluster-86748.11508	novel_149	2915	8733743	XP_002459424.2	3117	0	protein FAR1-RELATED SEQUENCE 8 [Sorghum bicolor]	XM_002459379.1	XM_002459379	1498	0	Sorghum bicolor hypothetical protein, mRNA	--	--	--	--	Q9SZL8	636	1.4e-64	Protein FAR1-RELATED SEQUENCE 5 OS=Arabidopsis thaliana GN=FRS5 PE=2 SV=1	PF02553//PF04434	Cobalt transport protein component CbiN//SWIM zinc finger	GO:0006824//GO:0009236	cobalt ion transport//cobalamin biosynthetic process	GO:0015087//GO:0008270	cobalt ion transmembrane transporter activity//zinc ion binding	GO:0016020	membrane	--	--
Cluster-86748.13824	novel_189	2522	8360750	OQU79789.1	2014	4.4e-223	hypothetical protein SORBI_3007G016800 [Sorghum bicolor]	XM_002443714.1	XM_002443714	1120	0	Sorghum bicolor hypothetical protein, mRNA	--	--	--	--	Q9LV26	144	1.4e-07	Putative F-box/LRR-repeat protein At3g18150 OS=Arabidopsis thaliana GN=At3g18150 PE=3 SV=2	PF12937//PF00646	F-box-like//F-box domain	--	--	GO:0005515	protein binding	--	--	--	--
Cluster-86748.1458	novel_32	2351	5591444	KQL02733.1	1047	5.5e-111	hypothetical protein SETIT_013132mg [Setaria italica]	XM_002444618.1	XM_002444618	216	1.17337e-106	Sorghum bicolor hypothetical protein, mRNA	--	--	--	--	Q7XA40	183	3.8e-12	Putative disease resistance protein RGA3 OS=Solanum bulbocastanum GN=RGA3 PE=2 SV=2	PF01637//PF00005//PF00004//PF05496//PF03193//PF00931	Archaeal ATPase//ABC transporter//ATPase family associated with various cellular activities (AAA)//Holliday junction DNA helicase ruvB N-terminus//Protein of unknown function, DUF258//NB-ARC domain	GO:0006281//GO:0006310	DNA repair//DNA recombination	GO:0003924//GO:0016887//GO:0005524//GO:0009378//GO:0043531//GO:0005525	GTPase activity//ATPase activity//ATP binding//four-way junction helicase activity//ADP binding//GTP binding	GO:0005657//GO:0009379	replication fork//Holliday junction helicase complex	--	--
Cluster-86748.14701	novel_1	2069	997951	XP_002467728.1	651	4e-65	E3 ubiquitin-protein ligase EL5 [Sorghum bicolor]	XM_002467683.1	XM_002467683	574	0	Sorghum bicolor hypothetical protein, mRNA	--	--	--	--	Q9XF63	234	4.1e-18	RING-H2 finger protein ATL3 OS=Arabidopsis thaliana GN=ATL3 PE=2 SV=1	PF12861//PF03325//PF12678//PF17123//PF00097//PF14634//PF13639	Anaphase-promoting complex subunit 11 RING-H2 finger//Herpesvirus polymerase accessory protein//RING-H2 zinc finger//RING-like zinc finger//Zinc finger, C3HC4 type (RING finger)//zinc-RING finger domain//Ring finger domain	GO:0006260//GO:0016567//GO:0019079	DNA replication//protein ubiquitination//viral genome replication	GO:0005515//GO:0008270//GO:0004842//GO:0046872//GO:0030337	protein binding//zinc ion binding//ubiquitin-protein transferase activity//metal ion binding//DNA polymerase processivity factor activity	GO:0005680//GO:0042575	anaphase-promoting complex//DNA polymerase complex	--	--
Cluster-86748.16447	novel_149	1533	9454896	XP_022683193.1	462	2.4e-43	protein LSD1 [Setaria italica]	XM_002445052.1	XM_002445052	475	0	Sorghum bicolor hypothetical protein, mRNA	--	--	--	--	Q0J7V9	455	7.1e-44	Protein LSD1 OS=Oryza sativa subsp. japonica GN=LSD1 PE=2 SV=1	PF04810//PF01667	Sec23/Sec24 zinc finger//Ribosomal protein S27	GO:0006412//GO:0042254//GO:0006888//GO:0006886	translation//ribosome biogenesis//ER to Golgi vesicle-mediated transport//intracellular protein transport	GO:0008270//GO:0003735	zinc ion binding//structural constituent of ribosome	GO:0005840//GO:0030127//GO:0005622	ribosome//COPII vesicle coat//intracellular	--	--
Cluster-86748.18345	novel_148	855	7935834	AQK40666.1	206	6.6e-14	hypothetical protein ZEAMMB73_Zm00001d024101 [Zea mays]	EU974847.1	EU974847	266	6.678e-135	Zea mays clone 459767 mRNA sequence	--	--	--	--	--	--	--	--	--	--	--	--	--	--	--	--	--	--
Cluster-86748.26323	novel_32	7065	8747680	XP_002441982.2	3017	0	pentatricopeptide repeat-containing protein At1g71460, chloroplastic [Sorghum bicolor]	XM_002441937.1	XM_002441937	1885	0	Sorghum bicolor hypothetical protein, mRNA	--	--	--	--	Q9C9I3	1383	8.1e-151	Pentatricopeptide repeat-containing protein At1g71460, chloroplastic OS=Arabidopsis thaliana GN=PCMP-A3 PE=2 SV=1	PF07714//PF00069	Protein tyrosine kinase//Protein kinase domain	GO:0006468	protein phosphorylation	GO:0004672//GO:0005524	protein kinase activity//ATP binding	--	--	--	--
Cluster-86748.30664	novel_165	1393	--	--	--	--	--	KF184814.1	KF184814	135	7.33785e-62	Saccharum hybrid cultivar R570 clone BAC 211I07 complete sequence	--	--	--	--	--	--	--	--	--	--	--	--	--	--	--	--	--	--
Cluster-86748.30928	novel_189	1129	--	--	--	--	--	FN431664.1	FN431664	38	4.93957e-08	Saccharum hybrid cultivar BAC clone Sh53A11, cultivar R570	--	--	--	--	--	--	--	--	--	--	--	--	--	--	--	--	--	--
Cluster-86748.32405	novel_148	1449	8370242	OQU88755.1	172	9.8e-10	hypothetical protein SORBI_3002G086800 [Sorghum bicolor]	NM_001291627.2	NM_001291627	218	5.54208e-108	Zea mays uncharacterized LOC100278255 (IDP353), mRNA	--	--	--	--	--	--	--	--	--	--	--	--	--	--	--	--	--	--
Cluster-86748.34710	novel_32	1118	7920558	ONL98805.1	193	2.8e-12	inter-alpha-trypsin inhibitor heavy chain-related [Zea mays]	XM_002465108.1	XM_002465108	99	6.01987e-42	Sorghum bicolor hypothetical protein, mRNA	--	--	--	--	--	--	--	--	--	--	--	--	--	--	--	--	--	--
Cluster-86748.37438	novel_111	529	--	--	--	--	--	XM_002443832.1	XM_002443832	242	8.83965e-122	Sorghum bicolor hypothetical protein, mRNA	--	--	--	--	--	--	--	--	PF11808	Domain of unknown function (DUF3329)	GO:0016310	phosphorylation	GO:0004673	protein histidine kinase activity	GO:0009365	protein histidine kinase complex	--	--
Cluster-86748.42650	novel_148	5248	5998733	KXG26068.1	1486	1.5e-161	hypothetical protein SORBI_3006G047000 [Sorghum bicolor]	AY105248.1	AY105248	1053	0	Zea mays PCO134665 mRNA sequence	--	--	--	--	Q8LBB2	876	3.7e-92	SNF1-related protein kinase regulatory subunit gamma-1 OS=Arabidopsis thaliana GN=KING1 PE=1 SV=2	PF09025//PF08093	YopR, type III needle-polymerisation regulator//Magi 5 toxic peptide family	GO:0006810//GO:0009405//GO:0030254	transport//pathogenesis//protein secretion by the type III secretion system	GO:0019871	sodium channel inhibitor activity	GO:0005576//GO:0030257	extracellular region//type III protein secretion system complex	KOG1764	5'-AMP-activated protein kinase, gamma subunit
Cluster-86748.42978	novel_155	1218	--	--	--	--	--	AM493723.1	AM493723	226	1.65589e-112	Saccharum officinarum mRNA for ethylene responsive transcription factor (ERF3 gene)	--	--	--	--	--	--	--	--	--	--	--	--	--	--	--	--	--	--
Cluster-86748.47713	novel_32	742	--	--	--	--	--	XM_004965590.3	XM_004965590	134	1.37636e-61	PREDICTED: Setaria italica uncharacterized LOC101781602 (LOC101781602), transcript variant X2, mRNA	--	--	--	--	--	--	--	--	--	--	--	--	--	--	--	--	--	--
Cluster-86748.47793	novel_165	1037	5998476	KXG25675.1	235	3.5e-17	hypothetical protein SORBI_3007G217100 [Sorghum bicolor]	XM_008645347.1	XM_008645347	136	1.50536e-62	PREDICTED: Zea mays uncharacterized LOC100381768 (LOC100381768), transcript variant X1, mRNA	--	--	--	--	--	--	--	--	--	--	--	--	--	--	--	--	--	--
Cluster-86748.54359	novel_1	1650	8737630	XP_021313236.1	320	7.7e-27	uncharacterized protein LOC8058901 [Sorghum bicolor]	NM_001149251.1	EU954095	291	1.6631e-148	Zea mays uncharacterized LOC100275056 (LOC100275056), mRNA >gb|EU954095.1| Zea mays clone 1455074 hypothetical protein mRNA, complete cds	--	--	--	--	--	--	--	--	--	--	--	--	--	--	--	--	--	--
Cluster-86748.54551	novel_17	647	5606368	KQL22637.1	324	1e-27	hypothetical protein SETIT_031966mg, partial [Setaria italica]	NM_001329111.1	EU976855	166	1.93846e-79	Zea mays hypothetical protein (LOC103634612), mRNA >gb|EU976855.1| Zea mays clone 991958 hypothetical protein mRNA, complete cds	K22939	IER3IP1, YOS1	immediate early response 3-interacting protein 1	http://www.genome.jp/dbget-bin/www_bget?ko:K22939	O13825	131	1.1e-06	Protein transport protein yos1 OS=Schizosaccharomyces pombe (strain 972 / ATCC 24843) GN=yos1 PE=3 SV=1	--	--	--	--	--	--	--	--	KOG4779	Predicted membrane protein
Cluster-86748.54705	novel_165	8103	8732389	XP_021308343.1	9162	0	uncharacterized protein LOC8074192 isoform X1 [Sorghum bicolor]	XM_008669325.1	XM_008669325	4759	0	PREDICTED: Zea mays LOC100273824 (pco061382), transcript variant X1, mRNA	--	--	--	--	P0CB22	434	1e-40	Histone-lysine N-methyltransferase ATX2 OS=Arabidopsis thaliana GN=ATX2 PE=2 SV=1	PF00856//PF00628	SET domain//PHD-finger	--	--	GO:0005515	protein binding	--	--	KOG1080	Histone H3 (Lys4) methyltransferase complex, subunit SET1 and related methyltransferases
Cluster-86748.56267	novel_148	1856	7935354	AQK40186.1	347	6.4e-30	Nucleoside diphosphate kinase [Zea mays]	FJ907249.1	FJ907249	183	2.04139e-88	Zea mays cultivar Aris nucleoside diphosphate kinase II mRNA, partial cds	K00940	ndk, NME	nucleoside-diphosphate kinase	http://www.genome.jp/dbget-bin/www_bget?ko:K00940	Q852S5	321	3e-28	Nucleoside diphosphate kinase 2, chloroplastic OS=Nicotiana tabacum GN=NDPK2 PE=1 SV=1	PF00334	Nucleoside diphosphate kinase	GO:0006241//GO:0006144//GO:0006228//GO:0006165//GO:0006183//GO:0006206	CTP biosynthetic process//purine nucleobase metabolic process//UTP biosynthetic process//nucleoside diphosphate phosphorylation//GTP biosynthetic process//pyrimidine nucleobase metabolic process	GO:0004550	nucleoside diphosphate kinase activity	--	--	KOG0888	Nucleoside diphosphate kinase
Cluster-86748.58948	novel_155	2503	9298926	PAN15912.1	2368	3.9e-264	hypothetical protein PAHAL_E00014 [Panicum hallii]	XM_002442653.1	XM_002442653	1290	0	Sorghum bicolor hypothetical protein, mRNA	--	--	--	--	B9EXZ6	2226	5.1e-249	Amino-acid permease BAT1 homolog OS=Oryza sativa subsp. japonica GN=BAT1 PE=2 SV=1	PF03554//PF13520//PF00324	UL73 viral envelope glycoprotein//Amino acid permease//Amino acid permease	GO:0006810//GO:0003333//GO:0006865//GO:0055085	transport//amino acid transmembrane transport//amino acid transport//transmembrane transport	GO:0015171	amino acid transmembrane transporter activity	GO:0016020//GO:0019031	membrane//viral envelope	KOG1289	Amino acid transporters
Cluster-86748.59003	novel_32	4859	8750853	XP_021304929.1	3742	0	uncharacterized protein LOC8083490 isoform X1 [Sorghum bicolor]	XM_008661580.1	XM_008661580	2135	0	PREDICTED: Zea mays uncharacterized LOC103638756 (LOC103638756), mRNA	--	--	--	--	P0A3U1	225	1.1e-16	Group II intron-encoded protein LtrA OS=Lactococcus lactis subsp. cremoris (strain MG1363) GN=ltrA PE=1 SV=1	PF01348//PF05363	Type II intron maturase//Herpesvirus US12 family	GO:0006397//GO:0019049	mRNA processing//evasion or tolerance of host defenses by virus	--	--	--	--	KOG4768	Mitochondrial mRNA maturase
Cluster-86748.59528	novel_1	2299	8742680	XP_002451033.2	1900	6.6e-210	CRM-domain containing factor CFM3, chloroplastic..mitochondrial [Sorghum bicolor]	XM_002450988.1	XM_002450988	1169	0	Sorghum bicolor hypothetical protein, mRNA	--	--	--	--	Q6YYA3	568	8.4e-57	Chloroplastic group IIA intron splicing facilitator CRS1, chloroplastic OS=Oryza sativa subsp. japonica GN=Os08g0360100 PE=2 SV=1	PF01985	CRS1 / YhbY (CRM) domain	--	--	GO:0003723	RNA binding	--	--	--	--
Cluster-86748.60212	novel_155	727	989321	EES04667.1	597	2.6e-59	hypothetical protein SORBI_3004G070800 [Sorghum bicolor]	XM_002451646.1	XM_002451646	488	0	Sorghum bicolor hypothetical protein, mRNA	--	--	--	--	Q9SHU7	483	1.9e-47	Protein TIC 21, chloroplastic OS=Arabidopsis thaliana GN=TIC21 PE=1 SV=1	--	--	--	--	--	--	--	--	--	--
Cluster-86748.60213	novel_155	940	1002692	XP_002451691.1	938	9.5e-99	protein TIC 21, chloroplastic [Sorghum bicolor]	XM_002451646.1	XM_002451646	769	0	Sorghum bicolor hypothetical protein, mRNA	--	--	--	--	Q9SHU7	630	2.2e-64	Protein TIC 21, chloroplastic OS=Arabidopsis thaliana GN=TIC21 PE=1 SV=1	PF05975	Bacterial ABC transporter protein EcsB	--	--	--	--	GO:0016021	integral component of membrane	--	--
Cluster-86748.60366	novel_15	1842	8369319	OQU87899.1	1025	1.5e-108	hypothetical protein SORBI_3003G363800 [Sorghum bicolor]	NM_001196663.1	BT087326	653	0	Zea mays ribosomal protein (LOC100502186), mRNA >gb|BT087326.1| Zea mays full-length cDNA clone ZM_BFb0041E09 mRNA, complete cds	K02865	RP-L10Ae, RPL10A	large subunit ribosomal protein L10Ae	http://www.genome.jp/dbget-bin/www_bget?ko:K02865	B7F845	892	1.8e-94	60S ribosomal protein L10a OS=Oryza sativa subsp. japonica GN=RPL10A PE=1 SV=1	--	--	--	--	--	--	--	--	KOG1570	60S ribosomal protein L10A
Cluster-86748.63207	novel_15	2209	8374282	OQU92583.1	1501	1.2e-163	hypothetical protein SORBI_3001G369500 [Sorghum bicolor]	NM_001175015.1	BT063684	641	0	Zea mays uncharacterized LOC100382263 (LOC100382263), mRNA >gb|BT063684.1| Zea mays full-length cDNA clone ZM_BFc0094N19 mRNA, complete cds	--	--	--	--	Q43257	909	2.3e-96	indole-2-monooxygenase OS=Zea mays GN=CYP71C4 PE=1 SV=1	PF00067	Cytochrome P450	GO:0055114	oxidation-reduction process	GO:0016705//GO:0005506//GO:0020037	oxidoreductase activity, acting on paired donors, with incorporation or reduction of molecular oxygen//iron ion binding//heme binding	--	--	--	--
Cluster-86748.66131	novel_155	3455	6007613	KXG38154.1	4296	0	hypothetical protein SORBI_3001G187900 [Sorghum bicolor]	XM_002464291.1	XM_002464291	2523	0	Sorghum bicolor hypothetical protein, mRNA	--	--	--	--	Q9LRR5	972	1.8e-103	Putative disease resistance protein At3g14460 OS=Arabidopsis thaliana GN=At3g14460 PE=3 SV=1	PF13855//PF00649//PF00931	Leucine rich repeat//Copper fist DNA binding domain//NB-ARC domain	GO:0006355	regulation of transcription, DNA-templated	GO:0003700//GO:0005507//GO:0043531//GO:0003677//GO:0005515	transcription factor activity, sequence-specific DNA binding//copper ion binding//ADP binding//DNA binding//protein binding	GO:0005634//GO:0005667	nucleus//transcription factor complex	--	--
Cluster-86748.66161	novel_155	2021	1005943	XP_002448264.1	2490	2.2e-278	pentatricopeptide repeat-containing protein At1g02150 [Sorghum bicolor]	XM_002448219.1	XM_002448219	1478	0	Sorghum bicolor hypothetical protein, mRNA	--	--	--	--	Q8LPS6	1098	2.6e-118	Pentatricopeptide repeat-containing protein At1g02150 OS=Arabidopsis thaliana GN=At1g02150 PE=2 SV=2	PF00515//PF17049//PF13176//PF13414//PF13181//PF13374	Tetratricopeptide repeat//ATPase expression protein 1//Tetratricopeptide repeat//TPR repeat//Tetratricopeptide repeat//Tetratricopeptide repeat	GO:0006417	regulation of translation	GO:0045182//GO:0005515	translation regulator activity//protein binding	--	--	--	--
Cluster-86748.66770	novel_1	4113	8741811	XP_021317115.1	3701	0	filament-like plant protein 3 [Sorghum bicolor]	XM_002450334.1	XM_002450334	2241	0	Sorghum bicolor hypothetical protein, mRNA	--	--	--	--	Q8LLE5	781	3e-81	Filament-like plant protein (Fragment) OS=Solanum lycopersicum GN=FPP PE=1 SV=1	PF09177//PF00038	Syntaxin 6, N-terminal//Intermediate filament protein	GO:0048193	Golgi vesicle transport	GO:0005198	structural molecule activity	GO:0016020//GO:0005882	membrane//intermediate filament	--	--
Cluster-86748.75914	novel_15	2669	8751666	XP_021305712.1	1655	2e-181	uncharacterized protein LOC110431233 [Sorghum bicolor]	XM_002436385.1	XM_002436385	390	0	Sorghum bicolor hypothetical protein, mRNA	--	--	--	--	--	--	--	--	PF02781//PF04111//PF10186	Glucose-6-phosphate dehydrogenase, C-terminal domain//Autophagy protein Apg6//Vacuolar sorting 38 and autophagy-related subunit 14	GO:0006006//GO:0055114//GO:0006749//GO:0006098//GO:0006914//GO:0010508	glucose metabolic process//oxidation-reduction process//glutathione metabolic process//pentose-phosphate shunt//autophagy//positive regulation of autophagy	GO:0004345//GO:0050661	glucose-6-phosphate dehydrogenase activity//NADP binding	--	--	--	--
Cluster-86748.9588	novel_1	3781	986285	EER98050.1	2588	1.8e-289	hypothetical protein SORBI_3002G050500 [Sorghum bicolor]	XM_002461484.1	XM_002461484	1720	0	Sorghum bicolor hypothetical protein, mRNA	--	--	--	--	Q0WQ41	1636	2e-180	Type IV inositol polyphosphate 5-phosphatase 7 OS=Arabidopsis thaliana GN=IP5P7 PE=1 SV=1	--	--	--	--	--	--	--	--	--	--
Cluster-93875.0	novel_17	1656	996609	XP_002465074.1	1903	2.1e-210	uncharacterized protein LOC8063203 [Sorghum bicolor]	XM_002465029.1	XM_002465029	1012	0	Sorghum bicolor hypothetical protein, mRNA	--	--	--	--	Q9SS35	128	6.4e-06	Putative F-box protein At3g10240 OS=Arabidopsis thaliana GN=At3g10240 PE=4 SV=1	PF12937//PF03526//PF00646	F-box-like//Colicin E1 (microcin) immunity protein//F-box domain	GO:0030153//GO:0006955	bacteriocin immunity//immune response	GO:0005515//GO:0015643	protein binding//toxic substance binding	GO:0019814	immunoglobulin complex	--	--
Cluster-97477.0	novel_1	4074	7966263	ONM35437.1	5293	0	Structural maintenance of chromosomes protein 2-2 [Zea mays]	XM_002458894.1	XM_002458894	3506	0	Sorghum bicolor hypothetical protein, mRNA	K06674	SMC2	structural maintenance of chromosome 2	http://www.genome.jp/dbget-bin/www_bget?ko:K06674	Q9C5Y4	3836	0	Structural maintenance of chromosomes protein 2-1 OS=Arabidopsis thaliana GN=SMC2-1 PE=2 SV=2	PF04513//PF00005//PF06470//PF00356//PF07926//PF04632//PF13304	Baculovirus polyhedron envelope protein, PEP, C terminus//ABC transporter//SMC proteins Flexible Hinge Domain//Bacterial regulatory proteins, lacI family//TPR/MLP1/MLP2-like protein//Fusaric acid resistance protein family//AAA domain, putative AbiEii toxin, Type IV TA system	GO:0006606//GO:0006810//GO:0051276//GO:0006355	protein import into nucleus//transport//chromosome organization//regulation of transcription, DNA-templated	GO:0003700//GO:0005198//GO:0005515//GO:0005524//GO:0016887	transcription factor activity, sequence-specific DNA binding//structural molecule activity//protein binding//ATP binding//ATPase activity	GO:0005667//GO:0019028//GO:0005694//GO:0019031//GO:0005886	transcription factor complex//viral capsid//chromosome//viral envelope//plasma membrane	KOG0933	Structural maintenance of chromosome protein 2 (chromosome condensation complex Condensin, subunit E)
Cluster-99099.0	novel_17	2068	1461037	ADZ48537.1	814	5e-84	Pik-1 blast resistance protein [Oryza sativa Japonica Group]	AP014962.1	AP014962	36	1.18647e-06	Oryza sativa Japonica Group DNA, chromosome 6, cultivar: Nipponbare, complete sequence	--	--	--	--	Q9M667	148	3.8e-08	Disease resistance protein RPP13 OS=Arabidopsis thaliana GN=RPP13 PE=2 SV=2	PF00931//PF13855//PF12019	NB-ARC domain//Leucine rich repeat//Type II transport protein GspH	GO:0015628//GO:0015031	protein secretion by the type II secretion system//protein transport	GO:0008565//GO:0043531//GO:0005515	protein transporter activity//ADP binding//protein binding	GO:0015627	type II protein secretion system complex	--	--

## Sheet: Profile14
Gene_ID	MiRNA_ID	Gene Length	NR GI	NR ID	NR Score	NR Evalue	NR Description	NT GI	NT ID	NT Score	NT Evalue	NT Description	KO ID	KO Name	KO Description	Http Link	Swissprot ID	Swissprot Score	Swissprot Evalue	Swissprot Description	PFAM ID	PFAM description	Gene Ontology Biological Pathway	BP Description	Gene Ontology Molecular Function	MF Description	Gene Ontology Cellular Component	CC Description	KOG ID	KOG Description
Cluster-103071.0	novel_15	1766	1004410	XP_002449368.1	1632	6e-179	multiple organellar RNA editing factor 1, mitochondrial [Sorghum bicolor]	XM_002449323.1	XM_002449323	935	0	Sorghum bicolor hypothetical protein, mRNA	--	--	--	--	O49429	486	2.1e-47	Multiple organellar RNA editing factor 1, mitochondrial OS=Arabidopsis thaliana GN=MORF1 PE=1 SV=1	PF09266	Viral DNA topoisomerase I, N-terminal	GO:0006265	DNA topological change	GO:0003677//GO:0003916	DNA binding//DNA topoisomerase activity	--	--	--	--
Cluster-103501.0	novel_15	1657	5582767	KQK93935.1	732	1.3e-74	hypothetical protein SETIT_025957mg [Setaria italica]	XM_002449122.1	XM_002449122	317	5.88136e-163	Sorghum bicolor hypothetical protein, mRNA	K13457	RPM1, RPS3	disease resistance protein RPM1	http://www.genome.jp/dbget-bin/www_bget?ko:K13457	Q39214	147	4e-08	Disease resistance protein RPM1 OS=Arabidopsis thaliana GN=RPM1 PE=1 SV=1	PF01150//PF00931	GDA1/CD39 (nucleoside phosphatase) family//NB-ARC domain	--	--	GO:0043531//GO:0016787	ADP binding//hydrolase activity	--	--	--	--
Cluster-103639.0	novel_1	3055	1002187	XP_002458581.1	3816	0	disease resistance protein RPM1 [Sorghum bicolor]	XM_002458536.1	XM_002458536	2323	0	Sorghum bicolor hypothetical protein, mRNA	--	--	--	--	Q39214	851	1.7e-89	Disease resistance protein RPM1 OS=Arabidopsis thaliana GN=RPM1 PE=1 SV=1	PF00931//PF13855//PF00004	NB-ARC domain//Leucine rich repeat//ATPase family associated with various cellular activities (AAA)	--	--	GO:0005515//GO:0005524//GO:0043531	protein binding//ATP binding//ADP binding	--	--	--	--
Cluster-106091.0	novel_13	1788	996610	XP_002465078.1	1933	7.6e-214	arabinosyltransferase RRA3 isoform X1 [Sorghum bicolor]	BT037178.1	BT037178	1322	0	Zea mays full-length cDNA clone ZM_BFb0157M14 mRNA, complete cds	K20783	RRA	arabinosyltransferase	http://www.genome.jp/dbget-bin/www_bget?ko:K20783	--	--	--	--	PF05557//PF02183//PF17078	Mitotic checkpoint protein//Homeobox associated leucine zipper//SWI5-dependent HO expression protein 3	GO:0048309//GO:0051028//GO:0007094//GO:0006355	endoplasmic reticulum inheritance//mRNA transport//mitotic spindle assembly checkpoint//regulation of transcription, DNA-templated	GO:0003700//GO:0043565	transcription factor activity, sequence-specific DNA binding//sequence-specific DNA binding	GO:0005667	transcription factor complex	--	--
Cluster-106558.0	novel_32	3357	6004333	KXG33390.1	3218	0	hypothetical protein SORBI_3003G299200 [Sorghum bicolor]	XM_008676816.1	XM_008676816	1847	0	PREDICTED: Zea mays pentatricopeptide repeat-containing protein At3g58590 (LOC103651197), transcript variant X1, mRNA	--	--	--	--	Q0WN01	1159	3.6e-125	Pentatricopeptide repeat-containing protein At3g58590 OS=Arabidopsis thaliana GN=At3g58590 PE=2 SV=2	PF01335	Death effector domain	GO:0042981	regulation of apoptotic process	GO:0005515	protein binding	--	--	--	--
Cluster-107099.1	novel_149	550	9318684	PAN51898.1	226	2e-16	hypothetical protein PAHAL_I00162 [Panicum hallii]	XM_012842712.2	XM_012842712	150	1.27938e-70	PREDICTED: Setaria italica tobamovirus multiplication protein 3-like (LOC101771501), transcript variant X3, mRNA	--	--	--	--	Q402F3	194	4.7e-14	Tobamovirus multiplication protein 3 OS=Nicotiana tabacum GN=TOM3 PE=1 SV=1	--	--	--	--	--	--	--	--	--	--
Cluster-107899.0	novel_32	3142	8732668	XP_021308602.1	1336	2.3e-144	uncharacterized protein LOC8059909 [Sorghum bicolor]	XM_002459256.1	XM_002459256	494	0	Sorghum bicolor hypothetical protein, mRNA	--	--	--	--	--	--	--	--	PF00646//PF12937	F-box domain//F-box-like	--	--	GO:0005515	protein binding	--	--	--	--
Cluster-86748.12147	novel_13	1974	8745136	XP_021320149.1	537	6.3e-52	uncharacterized protein LOC8060903 [Sorghum bicolor]	XM_002445721.1	XM_002445721	378	0	Sorghum bicolor hypothetical protein, mRNA	--	--	--	--	--	--	--	--	PF14620//PF03938//PF10186//PF12131//PF09416//PF05524	YpeB sporulation//Outer membrane protein (OmpH-like)//Vacuolar sorting 38 and autophagy-related subunit 14//Protein of unknown function (DUF3586)//RNA helicase (UPF2 interacting domain)//PEP-utilising enzyme, N-terminal	GO:0009847//GO:0010508//GO:0009401//GO:0006508//GO:0000184	spore germination//positive regulation of autophagy//phosphoenolpyruvate-dependent sugar phosphotransferase system//proteolysis//nuclear-transcribed mRNA catabolic process, nonsense-mediated decay	GO:0005524//GO:0004197//GO:0051082//GO:0004386//GO:0003677//GO:0008270	ATP binding//cysteine-type endopeptidase activity//unfolded protein binding//helicase activity//DNA binding//zinc ion binding	GO:0005737	cytoplasm	--	--
Cluster-86748.12712	novel_155	2140	8746998	XP_021321908.1	1473	2e-160	uncharacterized protein LOC8058180 [Sorghum bicolor]	XM_002441995.1	XM_002441995	843	0	Sorghum bicolor hypothetical protein, mRNA	--	--	--	--	--	--	--	--	--	--	--	--	--	--	--	--	--	--
Cluster-86748.13914	novel_15	3735	7100087	OEL20765.1	2223	3.8e-247	Serine..threonine-protein phosphatase 7 long form-like protein [Dichanthelium oligosanthes]	XM_004981607.1	XM_004981607	1175	0	PREDICTED: Setaria italica serine/threonine-protein phosphatase 7 long form homolog (LOC101756333), mRNA	--	--	--	--	Q9LNG5	311	8.6e-27	Serine/threonine-protein phosphatase 7 long form homolog OS=Arabidopsis thaliana GN=At1g48120 PE=2 SV=1	PF03823	Neurokinin B	GO:0007217	tachykinin receptor signaling pathway	--	--	--	--	--	--
Cluster-86748.15354	novel_165	731	8737514	XP_021313120.1	537	2.3e-52	signal recognition particle 54 kDa protein 2 [Sorghum bicolor]	XM_002456893.1	XM_002456893	265	2.03908e-134	Sorghum bicolor hypothetical protein, mRNA	K03106	SRP54, ffh	signal recognition particle subunit SRP54	http://www.genome.jp/dbget-bin/www_bget?ko:K03106	P49967	209	1.1e-15	Signal recognition particle 54 kDa protein 3 OS=Arabidopsis thaliana GN=SRP-54C PE=2 SV=2	PF02978	Signal peptide binding domain	GO:0006614	SRP-dependent cotranslational protein targeting to membrane	GO:0008312	7S RNA binding	GO:0048500	signal recognition particle	KOG0780	Signal recognition particle, subunit Srp54
Cluster-86748.15678	novel_155	2903	--	--	--	--	--	XM_008654476.1	XM_008654476	1758	0	PREDICTED: Zea mays pentatricopeptide repeat-containing protein At5g61400-like (LOC103632732), mRNA	--	--	--	--	Q9FLJ4	878	1.2e-92	Pentatricopeptide repeat-containing protein At5g61400 OS=Arabidopsis thaliana GN=At5g61400 PE=2 SV=1	PF13414//PF00515	TPR repeat//Tetratricopeptide repeat	--	--	GO:0005515	protein binding	--	--	--	--
Cluster-86748.16639	novel_165	1413	984426	EER93876.1	1407	5.9e-153	hypothetical protein SORBI_3001G181300 [Sorghum bicolor]	XM_002466833.1	XM_002466833	537	0	Sorghum bicolor hypothetical protein, mRNA	--	--	--	--	Q6KZM5	154	5.2e-09	Glutamate formimidoyltransferase OS=Picrophilus torridus (strain ATCC 700027 / DSM 9790 / JCM 10055 / NBRC 100828) GN=PTO1242 PE=1 SV=1	PF07837	Formiminotransferase domain, N-terminal subdomain	GO:0008152	metabolic process	GO:0016740//GO:0005542	transferase activity//folic acid binding	--	--	--	--
Cluster-86748.16997	novel_32	3499	8743985	XP_021319085.1	912	3.7e-95	probable polyamine oxidase 4 isoform X2 [Sorghum bicolor]	BT083573.1	BT083573	703	0	Zea mays full-length cDNA clone ZM_BFb0013P14 mRNA, complete cds	K17839	PAO4, PAO3, PAO2	polyamine oxidase	http://www.genome.jp/dbget-bin/www_bget?ko:K17839	Q8H191	626	2.4e-63	Probable polyamine oxidase 4 OS=Arabidopsis thaliana GN=PAO4 PE=1 SV=1	PF01593	Flavin containing amine oxidoreductase	GO:0055114	oxidation-reduction process	GO:0016491	oxidoreductase activity	--	--	KOG0029	Amine oxidase
Cluster-86748.17800	novel_113	3635	6072883	XP_015650377.1	3072	0	PREDICTED: glycine--tRNA ligase, mitochondrial 1 [Oryza sativa Japonica Group]	XM_002445748.1	XM_002445748	2182	0	Sorghum bicolor hypothetical protein, mRNA	K01880	GARS, glyS1	glycyl-tRNA synthetase	http://www.genome.jp/dbget-bin/www_bget?ko:K01880	O23627	2602	1.9e-292	Glycine--tRNA ligase, mitochondrial 1 OS=Arabidopsis thaliana GN=At1g29880 PE=1 SV=1	PF00587//PF00458	tRNA synthetase class II core domain (G, H, P, S and T)//WHEP-TRS domain	GO:0006418	tRNA aminoacylation for protein translation	GO:0005524//GO:0000166//GO:0004812	ATP binding//nucleotide binding//aminoacyl-tRNA ligase activity	--	--	KOG2298	Glycyl-tRNA synthetase and related class II tRNA synthetase
Cluster-86748.2010	novel_13	1215	2319124	XP_004951443.1	164	6.9e-09	allene oxide synthase 3-like [Setaria italica]	XM_008681617.1	XM_008681617	109	1.8108e-47	PREDICTED: Zea mays allene oxide synthase 3-like (LOC103654805), mRNA	--	--	--	--	Q6Z6K9	152	7.7e-09	Allene oxide synthase 4 OS=Oryza sativa subsp. japonica GN=CYP74A4 PE=2 SV=1	--	--	--	--	--	--	--	--	--	--
Cluster-86748.21014	novel_149	1053	--	--	--	--	--	KF184960.1	KF184960	119	4.31288e-53	Saccharum hybrid cultivar R570 clone BAC 001J04 complete sequence	--	--	--	--	--	--	--	--	PF08039	Mitochondrial proteolipid	--	--	--	--	GO:0005739	mitochondrion	--	--
Cluster-86748.21728	novel_155	895	6005985	KXG35824.1	692	3e-70	hypothetical protein SORBI_3002G234600 [Sorghum bicolor]	XM_002462479.1	XM_002462479	622	0	Sorghum bicolor hypothetical protein, mRNA	--	--	--	--	--	--	--	--	PF07975	TFIIH C1-like domain	GO:0006281	DNA repair	GO:0008270	zinc ion binding	--	--	--	--
Cluster-86748.24714	novel_111	3560	--	--	--	--	--	XM_002447643.1	XM_002447643	2070	0	Sorghum bicolor hypothetical protein, mRNA	--	--	--	--	Q8N6R0	753	4.6e-78	Methyltransferase-like protein 13 OS=Homo sapiens GN=METTL13 PE=1 SV=1	PF08241//PF01209	Methyltransferase domain//ubiE/COQ5 methyltransferase family	GO:0008152	metabolic process	GO:0008168	methyltransferase activity	--	--	KOG2352	Predicted spermine/spermidine synthase
Cluster-86748.25876	novel_32	4119	1008071	XP_002439335.1	4170	0	pentatricopeptide repeat-containing protein At5g16860 isoform X1 [Sorghum bicolor]	XM_002439290.1	XM_002439290	2614	0	Sorghum bicolor hypothetical protein, mRNA	--	--	--	--	Q9LFL5	2285	1.2e-255	Pentatricopeptide repeat-containing protein At5g16860 OS=Arabidopsis thaliana GN=PCMP-H92 PE=2 SV=1	--	--	--	--	--	--	--	--	--	--
Cluster-86748.28237	novel_148	1063	11089958	XP_024460224.1	141	2.8e-06	GTP-binding protein At2g22870 [Populus trichocarpa]	NM_001146770.1	BT038412	91	1.60003e-37	Zea mays GTP-binding protein (TIDP3004), mRNA >gb|BT038412.1| Zea mays full-length cDNA clone ZM_BFb0231K23 mRNA, complete cds	--	--	--	--	--	--	--	--	PF03522	Solute carrier family 12	GO:0006810//GO:0006811	transport//ion transport	GO:0005215	transporter activity	GO:0016020	membrane	--	--
Cluster-86748.29699	novel_32	479	--	--	--	--	--	EU944094.1	EU944094	76	1.51036e-29	Zea mays clone 1706434 mRNA sequence	--	--	--	--	--	--	--	--	--	--	--	--	--	--	--	--	--	--
Cluster-86748.30455	novel_32	2961	8375058	OQU93339.1	439	2.2e-40	hypothetical protein SORBI_3001G523700 [Sorghum bicolor]	NM_001151386.1	EU971337	343	3.73335e-177	Zea mays uncharacterized LOC100277948 (LOC100277948), mRNA >gb|EU971337.1| Zea mays clone 362398 hypothetical protein mRNA, complete cds	--	--	--	--	--	--	--	--	--	--	--	--	--	--	--	--	--	--
Cluster-86748.31781	novel_15	761	--	--	--	--	--	--	--	--	--	--	--	--	--	--	--	--	--	--	--	--	--	--	--	--	--	--	--	--
Cluster-86748.36670	novel_189	2468	7997889	AQK72956.1	2861	0	DEAD-box ATP-dependent RNA helicase 47 mitochondrial [Zea mays]	XM_002454176.1	XM_002454176	1753	0	Sorghum bicolor hypothetical protein, mRNA	--	--	--	--	Q6H874	2544	6.7e-286	DEAD-box ATP-dependent RNA helicase 47A OS=Oryza sativa subsp. japonica GN=Os02g0636300 PE=2 SV=1	PF02198//PF04851//PF00270	Sterile alpha motif (SAM)/Pointed domain//Type III restriction enzyme, res subunit//DEAD/DEAH box helicase	--	--	GO:0003677//GO:0003676//GO:0016787//GO:0043565//GO:0005524	DNA binding//nucleic acid binding//hydrolase activity//sequence-specific DNA binding//ATP binding	GO:0005634	nucleus	--	--
Cluster-86748.36885	novel_149	1768	8742733	XP_002448088.2	996	3.4e-105	transcription factor bHLH129 isoform X2 [Sorghum bicolor]	XM_008665118.1	XM_008665118	480	0	PREDICTED: Zea mays transcription factor bHLH129-like (LOC103641785), transcript variant X2, mRNA	--	--	--	--	Q8H102	243	3.1e-19	Transcription factor bHLH128 OS=Arabidopsis thaliana GN=BHLH128 PE=1 SV=1	PF00010//PF16497	Helix-loop-helix DNA-binding domain//MHC-I family domain	GO:0006955	immune response	GO:0046983	protein dimerization activity	--	--	--	--
Cluster-86748.38482	novel_155	2565	6001872	KXG30853.1	2928	0	hypothetical protein SORBI_3004G255300 [Sorghum bicolor]	AC210260.5	AC210260	1729	0	Zea mays BAC clone CH201-44F4 from chromosome 5, complete sequence	--	--	--	--	Q9M4P3	1648	5.5e-182	Pentatricopeptide repeat-containing protein At4g16835, mitochondrial OS=Arabidopsis thaliana GN=DYW10 PE=2 SV=3	PF01439//PF09198//PF08141	Metallothionein//Bacteriophage T4 beta-glucosyltransferase//Small acid-soluble spore protein H family	GO:0006304//GO:0030436	DNA modification//asexual sporulation	GO:0033821//GO:0046872	DNA beta-glucosyltransferase activity//metal ion binding	GO:0042601	endospore-forming forespore	--	--
Cluster-86748.3986	novel_15	1395	988630	EES03266.1	1300	1.5e-140	hypothetical protein SORBI_3003G217500 [Sorghum bicolor]	XM_008673892.1	XM_008673892	767	0	PREDICTED: Zea mays hypothetical protein (LOC100193151), transcript variant X1, mRNA	--	--	--	--	--	--	--	--	--	--	--	--	--	--	--	--	--	--
Cluster-86748.40182	novel_32	1631	8359351	OQU78483.1	393	2.6e-35	hypothetical protein SORBI_3009G242300 [Sorghum bicolor]	XM_002441518.1	XM_002441518	501	0	Sorghum bicolor hypothetical protein, mRNA	K02943	RP-LP2, RPLP2	large subunit ribosomal protein LP2	http://www.genome.jp/dbget-bin/www_bget?ko:K02943	P46252	342	9.6e-31	60S acidic ribosomal protein P2A OS=Zea mays GN=RPP2A PE=1 SV=3	--	--	--	--	--	--	--	--	KOG3449	60S acidic ribosomal protein P2
Cluster-86748.42158	novel_17	4158	987689	EES01242.1	4523	0	hypothetical protein SORBI_3003G254000 [Sorghum bicolor]	XM_008658525.1	XM_008658525	2380	0	PREDICTED: Zea mays pentatricopeptide repeat-containing protein At1g30610, chloroplastic (LOC103636169), transcript variant X3, mRNA	--	--	--	--	Q9SA76	1300	2e-141	Pentatricopeptide repeat-containing protein At1g30610, chloroplastic OS=Arabidopsis thaliana GN=EMB2279 PE=2 SV=1	--	--	--	--	--	--	--	--	--	--
Cluster-86748.43663	novel_165	2565	8730353	XP_021306450.1	3290	0	phosphomethylpyrimidine synthase, chloroplastic [Sorghum bicolor]	NM_001158333.2	NM_001158333	2175	0	Zea mays uncharacterized LOC100285440 (cl574_1), mRNA	K03147	thiC	phosphomethylpyrimidine synthase	http://www.genome.jp/dbget-bin/www_bget?ko:K03147	O82392	2732	1.1e-307	Phosphomethylpyrimidine synthase, chloroplastic OS=Arabidopsis thaliana GN=THIC PE=1 SV=1	PF00739//PF01964	Trans-activation protein X//Radical SAM ThiC family	GO:0019079//GO:0009228	viral genome replication//thiamine biosynthetic process	GO:0051536	iron-sulfur cluster binding	--	--	--	--
Cluster-86748.44265	novel_13	2935	8731507	XP_021307532.1	1735	1.1e-190	L-type lectin-domain containing receptor kinase IV.2 [Sorghum bicolor]	XM_012849145.1	XM_012849145	701	0	PREDICTED: Setaria italica uncharacterized LOC101777712 (LOC101777712), mRNA	--	--	--	--	O80939	1032	1.7e-110	L-type lectin-domain containing receptor kinase IV.1 OS=Arabidopsis thaliana GN=LECRK41 PE=2 SV=1	PF00069//PF07714	Protein kinase domain//Protein tyrosine kinase	GO:0006468	protein phosphorylation	GO:0005524//GO:0004672	ATP binding//protein kinase activity	--	--	--	--
Cluster-86748.46268	novel_32	3355	8735979	XP_021311684.1	3545	0	putative pentatricopeptide repeat-containing protein At5g59900 [Sorghum bicolor]	XM_002455138.1	XM_002455138	2261	0	Sorghum bicolor hypothetical protein, mRNA	--	--	--	--	Q9FJE6	1700	6.7e-188	Putative pentatricopeptide repeat-containing protein At5g59900 OS=Arabidopsis thaliana GN=At5g59900 PE=3 SV=1	PF13414//PF17049//PF05091	TPR repeat//ATPase expression protein 1//Eukaryotic translation initiation factor 3 subunit 7 (eIF-3)	GO:0006417//GO:0006446	regulation of translation//regulation of translational initiation	GO:0005515//GO:0045182//GO:0003743	protein binding//translation regulator activity//translation initiation factor activity	GO:0005840//GO:0005852//GO:0005737	ribosome//eukaryotic translation initiation factor 3 complex//cytoplasm	--	--
Cluster-86748.47954	novel_13，novel_148	5136	8252518	XP_020396704.1	2958	0	uncharacterized protein LOC103632415 isoform X1 [Zea mays]	XM_008654241.1	XM_008654241	1472	0	PREDICTED: Zea mays uncharacterized LOC103632415 (LOC103632415), transcript variant X1, mRNA	--	--	--	--	--	--	--	--	PF04736	Eclosion hormone	GO:0007218//GO:0018990	neuropeptide signaling pathway//ecdysis, chitin-based cuticle	GO:0008255	ecdysis-triggering hormone activity	--	--	--	--
Cluster-86748.49797	novel_111	3711	6005537	KXG35138.1	2259	2.5e-251	hypothetical protein SORBI_3002G137400 [Sorghum bicolor]	NM_001151939.1	EU975246	1229	0	Zea mays uncharacterized LOC100278771 (si606028e05(232)), mRNA >gb|EU975246.1| Zea mays clone 485492 hypothetical protein mRNA, complete cds	--	--	--	--	--	--	--	--	PF03854//PF13639//PF14634	P-11 zinc finger//Ring finger domain//zinc-RING finger domain	--	--	GO:0003723//GO:0005515//GO:0008270	RNA binding//protein binding//zinc ion binding	--	--	--	--
Cluster-86748.53842	novel_1	3119	8746933	XP_002441797.2	4209	0	pentatricopeptide repeat-containing protein At3g02330, mitochondrial [Sorghum bicolor]	XM_002441752.1	XM_002441752	2190	0	Sorghum bicolor hypothetical protein, mRNA	--	--	--	--	Q9FWA6	2209	5.9e-247	Pentatricopeptide repeat-containing protein At3g02330 OS=Arabidopsis thaliana GN=PCMP-E90 PE=2 SV=2	PF13414	TPR repeat	--	--	GO:0005515	protein binding	--	--	--	--
Cluster-86748.55276	novel_15	5834	8730332	XP_021306428.1	2712	1.2e-303	two-component response regulator-like PRR73 [Sorghum bicolor]	XM_008660305.1	XM_008660305	1711	0	PREDICTED: Zea mays PseuodARR-B transcription factor (LOC100280240), transcript variant X1, mRNA	K12129	PRR7	pseudo-response regulator 7	http://www.genome.jp/dbget-bin/www_bget?ko:K12129	A2XFB7	1999	2.5e-222	Two-component response regulator-like PRR73 OS=Oryza sativa subsp. indica GN=PRR73 PE=2 SV=2	PF09807//PF00072//PF10483//PF06203	Elongation complex protein 6//Response regulator receiver domain//Elongator subunit Iki1//CCT motif	GO:0000160	phosphorelay signal transduction system	GO:0005515	protein binding	GO:0033588	Elongator holoenzyme complex	--	--
Cluster-86748.56438	novel_148	12478	5996294	EES19687.2	19249	0	hypothetical protein SORBI_3009G173600 [Sorghum bicolor]	KP137367.1	KP137367	10240	0	Zea mays AAA family ATPase midasin (Rea1) mRNA, complete cds	K14572	MDN1, REA1	midasin	http://www.genome.jp/dbget-bin/www_bget?ko:K14572	Q869L3	3752	0	Midasin OS=Dictyostelium discoideum GN=mdn1 PE=3 SV=2	PF00598//PF07728//PF01637//PF00437//PF16818//PF01443//PF00004//PF10662//PF00005//PF00158//PF07726//PF14532//PF01580//PF07724//PF06783//PF00448//PF03193//PF04851//PF15510//PF07931//PF01209//PF02367//PF03028//PF06414//PF05496//PF13304	Influenza Matrix protein (M1)//AAA domain (dynein-related subfamily)//Archaeal ATPase//Type II/IV secretion system protein//Protein SLM4//Viral (Superfamily 1) RNA helicase//ATPase family associated with various cellular activities (AAA)//Ethanolamine utilisation - propanediol utilisation//ABC transporter//Sigma-54 interaction domain//ATPase family associated with various cellular activities (AAA…	GO:0016237//GO:0006355//GO:0007165//GO:0006281//GO:0002949//GO:0006576//GO:0006614//GO:0006310//GO:0006810//GO:0007067//GO:0051382//GO:0007017//GO:0007018	lysosomal microautophagy//regulation of transcription, DNA-templated//signal transduction//DNA repair//tRNA threonylcarbamoyladenosine modification//cellular biogenic amine metabolic process//SRP-dependent cotranslational protein targeting to membrane//DNA recombination//transport//mitotic nuclear division//kinetochore assembly//microtubule-based process//microtubule-based movement	GO:0016787//GO:0009378//GO:0003777//GO:0016887//GO:0005524//GO:0005198//GO:0003677//GO:0003723//GO:0008134//GO:0016301//GO:0005525//GO:0000166//GO:0016740//GO:0008168//GO:0003924	hydrolase activity//four-way junction helicase activity//microtubule motor activity//ATPase activity//ATP binding//structural molecule activity//DNA binding//RNA binding//transcription factor binding//kinase activity//GTP binding//nucleotide binding//transferase activity//methyltransferase activity//GTPase activity	GO:0005657//GO:0030286//GO:0009379//GO:0034448//GO:0016021//GO:0005667//GO:0005874	replication fork//dynein complex//Holliday junction helicase complex//EGO complex//integral component of membrane//transcription factor complex//microtubule	KOG1808	AAA ATPase containing von Willebrand factor type A (vWA) domain
Cluster-86748.56774	novel_17	1622	7102071	OEL22749.1	399	5.2e-36	Myb-related protein Hv1 [Dichanthelium oligosanthes]	KF184804.1	KF184804	501	0	Saccharum hybrid cultivar R570 clone BAC 022I19 complete sequence	K09422	MYBP	transcription factor MYB, plant	http://www.genome.jp/dbget-bin/www_bget?ko:K09422	P81393	396	5.2e-37	Myb-related protein 308 OS=Antirrhinum majus GN=MYB308 PE=2 SV=1	PF09111	SLIDE	GO:0006338	chromatin remodeling	GO:0003676//GO:0016818//GO:0005524	nucleic acid binding//hydrolase activity, acting on acid anhydrides, in phosphorus-containing anhydrides//ATP binding	GO:0005634	nucleus	--	--
Cluster-86748.61231	novel_189	2191	982921	EER90882.1	1514	3.6e-165	hypothetical protein SORBI_3001G091900 [Sorghum bicolor]	XM_002463839.1	XM_002463839	856	0	Sorghum bicolor hypothetical protein, mRNA	K15443	TRM82, WDR4	tRNA (guanine-N(7)-)-methyltransferase subunit TRM82	http://www.genome.jp/dbget-bin/www_bget?ko:K15443	Q54UI3	287	3.1e-24	tRNA (guanine-N(7)-)-methyltransferase non-catalytic subunit wdr4 OS=Dictyostelium discoideum GN=wdr4 PE=3 SV=1	PF00400	WD domain, G-beta repeat	--	--	GO:0005515	protein binding	--	--	KOG3914	WD repeat protein WDR4
Cluster-86748.61503	novel_17	3863	999301	XP_002460997.1	186	6.2e-11	probable carboxylesterase 18 [Sorghum bicolor]	XM_012846514.1	XM_012846514	133	2.67416e-60	PREDICTED: Setaria italica uncharacterized protein At4g18490 (LOC101754225), transcript variant X2, mRNA	--	--	--	--	--	--	--	--	PF06003	Survival motor neuron protein (SMN)	GO:0006397	mRNA processing	GO:0003723	RNA binding	GO:0005737//GO:0005634	cytoplasm//nucleus	--	--
Cluster-86748.62672	novel_15	623	6008650	KXG39752.1	239	7.1e-18	hypothetical protein SORBI_3001G432800 [Sorghum bicolor]	AB018744.1	AB018744	222	1.38002e-110	Zea mays mRNA for phosphoenolpyruvate carboxykinase, complete cds	K01610	E4.1.1.49, pckA	phosphoenolpyruvate carboxykinase (ATP)	http://www.genome.jp/dbget-bin/www_bget?ko:K01610	Q9SLZ0	225	1.3e-17	Phosphoenolpyruvate carboxykinase [ATP] OS=Zea mays PE=2 SV=1	--	--	--	--	--	--	--	--	--	--
Cluster-86748.64744	novel_15	2407	6008463	KXG39482.1	660	4.2e-66	hypothetical protein SORBI_3001G388400 [Sorghum bicolor]	XM_002467894.1	XM_002467894	440	0	Sorghum bicolor hypothetical protein, mRNA	--	--	--	--	Q9LES3	134	1.9e-06	ABSCISIC ACID-INSENSITIVE 5-like protein 2 OS=Arabidopsis thaliana GN=DPBF3 PE=1 SV=1	PF07716//PF00170//PF01166	Basic region leucine zipper//bZIP transcription factor//TSC-22/dip/bun family	GO:0006355	regulation of transcription, DNA-templated	GO:0043565//GO:0003700	sequence-specific DNA binding//transcription factor activity, sequence-specific DNA binding	GO:0005667	transcription factor complex	--	--
Cluster-86748.67111	novel_1	3313	8729305	XP_021318540.1	3242	0	pentatricopeptide repeat-containing protein At1g11290, chloroplastic [Sorghum bicolor]	XM_008650519.1	XM_008650519	1777	0	PREDICTED: Zea mays pentatricopeptide repeat-containing protein At1g11290-like (LOC103629380), mRNA	--	--	--	--	Q3E6Q1	1926	4.1e-214	Pentatricopeptide repeat-containing protein At1g11290, chloroplastic OS=Arabidopsis thaliana GN=PCMP-H40 PE=2 SV=1	PF13374//PF00570//PF03410//PF00633//PF13176//PF13414	Tetratricopeptide repeat//HRDC domain//Metallopeptidase from vaccinia pox//Helix-hairpin-helix motif//Tetratricopeptide repeat//TPR repeat	GO:0019058	viral life cycle	GO:0003677//GO:0003676//GO:0008270//GO:0005515//GO:0004222	DNA binding//nucleic acid binding//zinc ion binding//protein binding//metalloendopeptidase activity	GO:0005622	intracellular	--	--
Cluster-86748.67449	novel_189	2611	8749242	XP_002440671.2	3437	0	uncharacterized protein LOC8071218 [Sorghum bicolor]	XM_002440626.1	XM_002440626	1819	0	Sorghum bicolor hypothetical protein, mRNA	--	--	--	--	Q9NXS3	359	1.6e-32	Kelch-like protein 28 OS=Homo sapiens GN=KLHL28 PE=2 SV=2	PF07646//PF01344	Kelch motif//Kelch motif	--	--	GO:0005515	protein binding	--	--	KOG1072	FOG: Kelch repeat
Cluster-86748.72794	novel_148	2756	5997199	KXG23570.1	224	1.7e-15	hypothetical protein SORBI_3008G111600 [Sorghum bicolor]	XM_002443217.1	XM_002443217	294	6.01855e-150	Sorghum bicolor hypothetical protein, mRNA	--	--	--	--	--	--	--	--	PF00659//PF00183//PF05676	POLO box duplicated region//Hsp90 protein//NADH-ubiquinone oxidoreductase B18 subunit (NDUFB7)	GO:0006118//GO:0015992//GO:0006744//GO:0006120//GO:0006814//GO:0006457//GO:0006950	obsolete electron transport//proton transport//ubiquinone biosynthetic process//mitochondrial electron transport, NADH to ubiquinone//sodium ion transport//protein folding//response to stress	GO:0003954//GO:0005524//GO:0051082//GO:0005515//GO:0008137	NADH dehydrogenase activity//ATP binding//unfolded protein binding//protein binding//NADH dehydrogenase (ubiquinone) activity	GO:0005739	mitochondrion	--	--
Cluster-86748.74866	novel_111	2587	8374704	OQU92988.1	1063	8.4e-113	hypothetical protein SORBI_3001G453500 [Sorghum bicolor]	XM_008654555.1	XM_008654555	666	0	PREDICTED: Zea mays uncharacterized LOC103632821 (LOC103632821), mRNA	--	--	--	--	Q22557	130	5.8e-06	SprT-like domain-containing protein Spartan OS=Caenorhabditis elegans GN=dvc-1 PE=1 SV=1	--	--	--	--	--	--	--	--	--	--
Cluster-86748.75899	novel_165	3789	7954943	ONM24115.1	4354	0	Glutamate receptor 3.4 [Zea mays]	XM_002460747.1	XM_002460747	2765	0	Sorghum bicolor hypothetical protein, mRNA	K05387	GRIP	glutamate receptor, ionotropic, plant	http://www.genome.jp/dbget-bin/www_bget?ko:K05387	Q8GXJ4	2689	1.6e-302	Glutamate receptor 3.4 OS=Arabidopsis thaliana GN=GLR3.4 PE=2 SV=2	PF00060//PF10613	Ligand-gated ion channel//Ligated ion channel L-glutamate- and glycine-binding site	GO:0006811//GO:0007268//GO:0007165	ion transport//synaptic transmission//signal transduction	GO:0005234//GO:0004970	extracellular-glutamate-gated ion channel activity//ionotropic glutamate receptor activity	GO:0016020	membrane	--	--
Cluster-86748.8217	novel_32	1647	8734028	XP_021309871.1	378	1.4e-33	uncharacterized protein LOC8081005 [Sorghum bicolor]	XM_008652980.1	XM_008652980	298	2.13223e-152	PREDICTED: Zea mays hypothetical protein (LOC100276234), transcript variant X3, mRNA	--	--	--	--	--	--	--	--	PF05115	Cytochrome B6-F complex subunit VI (PetL)	GO:0006118	obsolete electron transport	GO:0009055	electron carrier activity	GO:0009512	cytochrome b6f complex	--	--
Cluster-95160.0	novel_13	725	--	--	--	--	--	--	--	--	--	--	--	--	--	--	--	--	--	--	--	--	--	--	--	--	--	--	--	--
Cluster-96899.0	novel_1	4096	8735295	XP_021311051.1	2037	1.5e-225	DNA mismatch repair protein MSH7 [Sorghum bicolor]	XM_008675398.1	XM_008675398	2269	0	PREDICTED: Zea mays MutS homolog2 (mus2), transcript variant X1, mRNA	K08737	MSH6	DNA mismatch repair protein MSH6	http://www.genome.jp/dbget-bin/www_bget?ko:K08737	Q9SMV7	1278	7e-139	DNA mismatch repair protein MSH7 OS=Arabidopsis thaliana GN=MSH7 PE=1 SV=1	PF05188//PF05192//PF00488//PF01624	MutS domain II//MutS domain III//MutS domain V//MutS domain I	GO:0006298	mismatch repair	GO:0005524//GO:0030983	ATP binding//mismatched DNA binding	--	--	KOG0217	Mismatch repair ATPase MSH6 (MutS family)
